# Supplementary material for: Synthesis of a fac-Tricarbonylrhenium(I) Complex with Pyrithione, Its Physicochemical Characterization, and Assessment of Biological Effects
Source: ACS Omega. 2025 Aug 15;10(33):38272–91. doi: 10.1021/acsomega.5c06647 (PMC12391994; doi:10.1021/acsomega.5c06647)
Supplement: Supplementary file 2 [file ao5c06647_si_002.cif]

#===END


#===END

data_moc458


_vrf_PLAT971_moc458
;
RESPONSE:
Residual electron density peaks and holes are most likely
due to Fourier truncation errors around heavy elements. 
We were not able to model it better.
;

_audit_creation_date               2025-02-06
_audit_creation_method
;
Olex2 1.5
(compiled 2024.02.16 svn.r378c4104 for OlexSys, GUI svn.r6928)
;
_shelx_SHELXL_version_number       '2018/3'
_audit_contact_author_address      ?
_audit_contact_author_email        ?
_audit_contact_author_name         ''
_audit_contact_author_phone        ?
_publ_contact_author_id_orcid      ?
_publ_section_references
;
Dolomanov, O.V., Bourhis, L.J., Gildea, R.J, Howard, J.A.K. & Puschmann, H.
 (2009), J. Appl. Cryst. 42, 339-341.

Sheldrick, G.M. (2015). Acta Cryst. A71, 3-8.

Sheldrick, G.M. (2015). Acta Cryst. C71, 3-8.
;
_chemical_name_common              ?
_chemical_name_systematic          ?
_chemical_formula_moiety           'C16 H8 N2 O6 Re2 S2'
_chemical_formula_sum              'C16 H8 N2 O6 Re2 S2'
_chemical_formula_weight           760.76
_chemical_melting_point            ?
_chemical_oxdiff_formula           'C10 H7 N2 O4 S1 Re1'
_chemical_oxdiff_usercomment       'Re-tricarbonyl + pth'
loop_
  _atom_type_symbol
  _atom_type_description
  _atom_type_scat_dispersion_real
  _atom_type_scat_dispersion_imag
  _atom_type_scat_source
 'C' 'C' 0.0033 0.0016 'International Tables Vol C Tables 4.2.6.8 and 6.1.1.4'
 'H' 'H' 0.0000 0.0000 'International Tables Vol C Tables 4.2.6.8 and 6.1.1.4'
 'N' 'N' 0.0061 0.0033 'International Tables Vol C Tables 4.2.6.8 and 6.1.1.4'
 'O' 'O' 0.0106 0.0060 'International Tables Vol C Tables 4.2.6.8 and 6.1.1.4'
 'Re' 'Re' -1.0185 7.2310
 'International Tables Vol C Tables 4.2.6.8 and 6.1.1.4'
 'S' 'S' 0.1246 0.1234 'International Tables Vol C Tables 4.2.6.8 and 6.1.1.4'

_shelx_space_group_comment
;
The symmetry employed for this shelxl refinement is uniquely defined
by the following loop, which should always be used as a source of
symmetry information in preference to the above space-group names.
They are only intended as comments.
;
_space_group_crystal_system        'orthorhombic'
_space_group_IT_number             61
_space_group_name_H-M_alt          'P b c a'
_space_group_name_Hall             '-P 2ac 2ab'
loop_
  _space_group_symop_operation_xyz
 'x, y, z'
 '-x+1/2, -y, z+1/2'
 '-x, y+1/2, -z+1/2'
 'x+1/2, -y+1/2, -z'
 '-x, -y, -z'
 'x-1/2, y, -z-1/2'
 'x, -y-1/2, z-1/2'
 '-x-1/2, y-1/2, z'

_cell_length_a                     12.7505(5)
_cell_length_b                     17.0634(5)
_cell_length_c                     17.3107(5)
_cell_angle_alpha                  90
_cell_angle_beta                   90
_cell_angle_gamma                  90
_cell_volume                       3766.2(2)
_cell_formula_units_Z              8
_cell_measurement_reflns_used      12000
_cell_measurement_temperature      150.00(10)
_cell_measurement_theta_max        29.2640
_cell_measurement_theta_min        3.0630
_shelx_estimated_absorpt_T_max     0.695
_shelx_estimated_absorpt_T_min     0.179
_exptl_absorpt_coefficient_mu      13.103
_exptl_absorpt_correction_T_max    1.00000
_exptl_absorpt_correction_T_min    0.26254
_exptl_absorpt_correction_type     multi-scan
_exptl_absorpt_process_details
;
CrysAlisPro 1.171.40.68a (Rigaku Oxford Diffraction, 2019)
Empirical absorption correction using spherical harmonics,
 implemented in SCALE3 ABSPACK scaling algorithm.
;
_exptl_absorpt_special_details     ?
_exptl_crystal_colour              'clear light yellow'
_exptl_crystal_colour_lustre       clear
_exptl_crystal_colour_modifier     light
_exptl_crystal_colour_primary      yellow
_exptl_crystal_density_diffrn      2.683
_exptl_crystal_density_meas        ?
_exptl_crystal_density_method      ?
_exptl_crystal_description         needle
_exptl_crystal_F_000               2784
_exptl_crystal_size_max            0.2
_exptl_crystal_size_mid            0.03
_exptl_crystal_size_min            0.03
_exptl_transmission_factor_max     ?
_exptl_transmission_factor_min     ?
_diffrn_reflns_av_R_equivalents    0.0713
_diffrn_reflns_av_unetI/netI       0.0406
_diffrn_reflns_Laue_measured_fraction_full  1.000
_diffrn_reflns_Laue_measured_fraction_max  0.993
_diffrn_reflns_limit_h_max         15
_diffrn_reflns_limit_h_min         -16
_diffrn_reflns_limit_k_max         22
_diffrn_reflns_limit_k_min         -21
_diffrn_reflns_limit_l_max         21
_diffrn_reflns_limit_l_min         -22
_diffrn_reflns_number              30328
_diffrn_reflns_point_group_measured_fraction_full  1.000
_diffrn_reflns_point_group_measured_fraction_max  0.993
_diffrn_reflns_theta_full          25.242
_diffrn_reflns_theta_max           27.482
_diffrn_reflns_theta_min           2.353
_diffrn_ambient_environment        N~2~
_diffrn_ambient_temperature        150.00(10)
_diffrn_detector                   'CCD plate'
_diffrn_detector_area_resol_mean   10.4933
_diffrn_detector_type              Atlas
_diffrn_measured_fraction_theta_full  1.000
_diffrn_measured_fraction_theta_max  0.993
_diffrn_measurement_details
;
List of Runs (angles in degrees, time in seconds):

  # Type    Start    End  Width  t~exp~   \w     \q     \k     \f   Frames
--------------------------------------------------------------------------
  1  \w    -44.00  19.00   1.00   52.77    --  -11.09  77.00 -60.00   63
  2  \w    -33.00  -6.00   1.00   52.77    --  -11.09  37.00 -60.00   27
  3  \w     37.00  63.00   1.00   52.77    --  -11.09  37.00 -60.00   26
  4  \w     -4.00  26.00   1.00   52.77    --  -11.09 -99.00-180.00   30
  5  \w    -79.00   8.00   1.00   52.77    --  -11.09 -57.00  30.00   87
  6  \w    -39.00  61.00   1.00   52.77    --  -11.09  57.00-180.00  100
;
_diffrn_measurement_device         'four-circle diffractometer'
_diffrn_measurement_device_type    'SuperNova, Dual, Cu at home/near, Atlas'
_diffrn_measurement_method         '\w scans'
_diffrn_orient_matrix_type        
 'CrysAlisPro convention (1999,Acta A55,543-557)'
_diffrn_orient_matrix_UB_11        0.0488377000
_diffrn_orient_matrix_UB_12        -0.0159827000
_diffrn_orient_matrix_UB_13        0.0116899000
_diffrn_orient_matrix_UB_21        -0.0199381000
_diffrn_orient_matrix_UB_22        -0.0055488000
_diffrn_orient_matrix_UB_23        0.0378597000
_diffrn_orient_matrix_UB_31        -0.0176456000
_diffrn_orient_matrix_UB_32        -0.0379714000
_diffrn_orient_matrix_UB_33        -0.0104446000
_diffrn_radiation_monochromator    mirror
_diffrn_radiation_probe            x-ray
_diffrn_radiation_type             'Mo K\a'
_diffrn_radiation_wavelength       0.71073
_diffrn_source                     'micro-focus sealed X-ray tube'
_diffrn_source_type                'SuperNova (Mo) X-ray Source'
_reflns_Friedel_coverage           0.000
_reflns_Friedel_fraction_full      .
_reflns_Friedel_fraction_max       .
_reflns_number_gt                  3550
_reflns_number_total               4290
_reflns_odcompleteness_completeness  99.84
_reflns_odcompleteness_iscentric   1
_reflns_odcompleteness_theta       26.32
_reflns_special_details
;
 Reflections were merged by SHELXL according to the crystal
 class for the calculation of statistics and refinement.
 
 _reflns_Friedel_fraction is defined as the number of unique
 Friedel pairs measured divided by the number that would be
 possible theoretically, ignoring centric projections and
 systematic absences.
;
_reflns_threshold_expression       'I > 2\s(I)'
_computing_cell_refinement         'CrysAlisPro 1.171.40.68a (Rigaku OD, 2019)'
_computing_data_collection         'CrysAlisPro 1.171.40.68a (Rigaku OD, 2019)'
_computing_data_reduction          'CrysAlisPro 1.171.40.68a (Rigaku OD, 2019)'
_computing_molecular_graphics      'Olex2 1.5 (Dolomanov et al., 2009)'
_computing_publication_material    'Olex2 1.5 (Dolomanov et al., 2009)'
_computing_structure_refinement    'SHELXL 2018/3 (Sheldrick, 2015)'
_computing_structure_solution      'SHELXT 2018/2 (Sheldrick, 2018)'
_refine_diff_density_max           4.826
_refine_diff_density_min           -2.298
_refine_diff_density_rms           0.375
_refine_ls_extinction_coef         .
_refine_ls_extinction_method       none
_refine_ls_goodness_of_fit_ref     1.106
_refine_ls_hydrogen_treatment      constr
_refine_ls_matrix_type             full
_refine_ls_number_parameters       253
_refine_ls_number_reflns           4290
_refine_ls_number_restraints       0
_refine_ls_R_factor_all            0.0581
_refine_ls_R_factor_gt             0.0465
_refine_ls_restrained_S_all        1.106
_refine_ls_shift/su_max            0.001
_refine_ls_shift/su_mean           0.000
_refine_ls_structure_factor_coef   Fsqd
_refine_ls_weighting_details      
 'w=1/[\s^2^(Fo^2^)+(0.0717P)^2^+25.5229P] where P=(Fo^2^+2Fc^2^)/3'
_refine_ls_weighting_scheme        calc
_refine_ls_wR_factor_gt            0.1197
_refine_ls_wR_factor_ref           0.1263
_refine_special_details            ?
_olex2_refinement_description
;
1. Fixed Uiso
 At 1.2 times of:
  All C(H) groups
2.a Aromatic/amide H refined with riding coordinates:
 C3A(H3A), C6A(H6A), C6B(H6B), C3B(H3B), C5A(H5A), C5B(H5B), C4B(H4B), C4A(H4A)
;
_atom_sites_solution_hydrogens     geom
_atom_sites_solution_primary       dual
_atom_sites_solution_secondary     ?
loop_
  _atom_site_label
  _atom_site_type_symbol
  _atom_site_fract_x
  _atom_site_fract_y
  _atom_site_fract_z
  _atom_site_U_iso_or_equiv
  _atom_site_adp_type
  _atom_site_occupancy
  _atom_site_site_symmetry_order
  _atom_site_calc_flag
  _atom_site_refinement_flags_posn
  _atom_site_refinement_flags_adp
  _atom_site_refinement_flags_occupancy
  _atom_site_disorder_assembly
  _atom_site_disorder_group
 Re1B Re 0.71834(3) 0.51175(2) 0.68519(2) 0.01472(13) Uani 1 1 d . . . . .
 Re1A Re 0.62125(3) 0.65990(2) 0.82459(2) 0.01541(13) Uani 1 1 d . . . . .
 S2A S 0.76236(17) 0.65254(13) 0.72195(12) 0.0150(4) Uani 1 1 d . . . . .
 S2B S 0.54261(18) 0.55119(13) 0.74215(12) 0.0176(5) Uani 1 1 d . . . . .
 O10A O 0.4283(5) 0.6881(4) 0.9271(4) 0.0255(15) Uani 1 1 d . . . . .
 O12B O 0.6414(6) 0.3465(4) 0.6500(5) 0.0248(15) Uani 1 1 d . . . . .
 N1B N 0.6110(6) 0.5618(4) 0.6028(4) 0.0144(15) Uani 1 1 d . . . . .
 O10B O 0.9183(5) 0.4965(4) 0.5883(4) 0.0244(15) Uani 1 1 d . . . . .
 O12A O 0.7423(6) 0.7825(5) 0.9176(4) 0.0340(17) Uani 1 1 d . . . . .
 O8A O 0.6919(7) 0.5336(5) 0.9400(4) 0.039(2) Uani 1 1 d . . . . .
 O8B O 0.8360(6) 0.4397(5) 0.8232(4) 0.0310(18) Uani 1 1 d . . . . .
 C9B C 0.8439(8) 0.5003(5) 0.6230(5) 0.022(2) Uani 1 1 d . . . . .
 N1A N 0.5940(6) 0.7338(4) 0.7268(4) 0.0183(16) Uani 1 1 d . . . . .
 C9A C 0.4980(8) 0.6775(6) 0.8875(5) 0.022(2) Uani 1 1 d . . . . .
 C2B C 0.5260(7) 0.5830(5) 0.6444(5) 0.0152(17) Uani 1 1 d . . . . .
 C2A C 0.6725(7) 0.7174(5) 0.6772(5) 0.0144(18) Uani 1 1 d . . . . .
 C3A C 0.6768(8) 0.7481(5) 0.6043(5) 0.0191(19) Uani 1 1 d . . . . .
 H3A H 0.731534 0.733691 0.569930 0.023 Uiso 1 1 calc R U . . .
 C6A C 0.5184(9) 0.7855(6) 0.7044(6) 0.027(2) Uani 1 1 d . . . . .
 H6A H 0.464055 0.798548 0.739666 0.032 Uiso 1 1 calc R U . . .
 C11B C 0.6725(7) 0.4083(6) 0.6624(5) 0.0174(18) Uani 1 1 d . . . . .
 C11A C 0.6956(8) 0.7375(6) 0.8827(5) 0.024(2) Uani 1 1 d . . . . .
 C6B C 0.6123(7) 0.5759(5) 0.5269(5) 0.0178(18) Uani 1 1 d . . . . .
 H6B H 0.671978 0.561354 0.497343 0.021 Uiso 1 1 calc R U . . .
 C3B C 0.4392(8) 0.6188(6) 0.6122(5) 0.022(2) Uani 1 1 d . . . . .
 H3B H 0.379986 0.632593 0.642632 0.026 Uiso 1 1 calc R U . . .
 C7A C 0.6636(8) 0.5814(6) 0.8966(5) 0.0194(19) Uani 1 1 d . . . . .
 C5A C 0.5186(9) 0.8189(6) 0.6330(6) 0.027(2) Uani 1 1 d . . . . .
 H5A H 0.464579 0.854139 0.618179 0.033 Uiso 1 1 calc R U . . .
 C5B C 0.5276(7) 0.6117(5) 0.4902(5) 0.0177(19) Uani 1 1 d . . . . .
 H5B H 0.528780 0.620740 0.436065 0.021 Uiso 1 1 calc R U . . .
 C4B C 0.4421(8) 0.6338(6) 0.5339(5) 0.023(2) Uani 1 1 d . . . . .
 H4B H 0.384658 0.659581 0.509831 0.028 Uiso 1 1 calc R U . . .
 C4A C 0.6004(8) 0.8003(6) 0.5817(6) 0.024(2) Uani 1 1 d . . . . .
 H4A H 0.602842 0.823495 0.531826 0.029 Uiso 1 1 calc R U . . .
 C7B C 0.7927(7) 0.4688(5) 0.7723(6) 0.021(2) Uani 1 1 d . . . . .

loop_
  _atom_site_aniso_label
  _atom_site_aniso_U_11
  _atom_site_aniso_U_22
  _atom_site_aniso_U_33
  _atom_site_aniso_U_23
  _atom_site_aniso_U_13
  _atom_site_aniso_U_12
 Re1B 0.0109(2) 0.0174(2) 0.0159(2) 0.00045(13) -0.00036(12) 0.00100(13)
 Re1A 0.0133(2) 0.0215(2) 0.01145(19) 0.00025(13) 0.00027(12) 0.00218(14)
 S2A 0.0119(11) 0.0190(11) 0.0141(10) 0.0001(8) -0.0005(8) -0.0009(8)
 S2B 0.0146(11) 0.0246(11) 0.0135(10) 0.0034(9) 0.0017(8) -0.0017(9)
 O10A 0.012(3) 0.044(4) 0.021(3) -0.006(3) 0.001(3) 0.006(3)
 O12B 0.020(4) 0.014(3) 0.040(4) 0.000(3) -0.001(3) -0.001(3)
 N1B 0.009(4) 0.017(4) 0.017(4) -0.001(3) -0.001(3) 0.003(3)
 O10B 0.012(4) 0.036(4) 0.025(4) -0.004(3) 0.008(3) 0.000(3)
 O12A 0.032(4) 0.039(4) 0.030(4) -0.014(4) 0.001(3) -0.002(4)
 O8A 0.038(5) 0.055(5) 0.026(4) 0.014(4) 0.008(3) 0.010(4)
 O8B 0.030(4) 0.038(4) 0.025(4) 0.010(3) -0.008(3) -0.002(4)
 C9B 0.024(6) 0.023(5) 0.021(5) -0.003(4) -0.002(4) 0.004(4)
 N1A 0.015(4) 0.024(4) 0.017(4) -0.001(3) -0.004(3) 0.001(3)
 C9A 0.024(5) 0.031(5) 0.010(4) 0.000(4) 0.000(4) 0.002(4)
 C2B 0.014(5) 0.021(4) 0.010(4) 0.000(3) -0.001(3) -0.001(4)
 C2A 0.012(4) 0.016(4) 0.015(4) -0.003(3) -0.002(3) -0.001(3)
 C3A 0.019(5) 0.019(4) 0.019(4) -0.001(3) 0.000(4) -0.005(4)
 C6A 0.026(6) 0.028(5) 0.027(5) -0.004(4) 0.004(4) 0.009(4)
 C11B 0.010(4) 0.028(5) 0.015(4) 0.000(4) 0.000(3) 0.005(4)
 C11A 0.022(5) 0.037(6) 0.013(4) -0.001(4) 0.000(4) 0.002(4)
 C6B 0.015(5) 0.022(4) 0.016(4) -0.002(4) 0.002(3) -0.001(4)
 C3B 0.017(5) 0.030(5) 0.019(4) -0.004(4) -0.001(4) 0.004(4)
 C7A 0.016(5) 0.026(5) 0.016(4) 0.002(4) 0.002(4) -0.002(4)
 C5A 0.026(6) 0.025(5) 0.031(5) 0.004(4) -0.006(4) 0.004(4)
 C5B 0.021(5) 0.025(5) 0.007(4) 0.002(3) 0.003(3) -0.002(4)
 C4B 0.017(5) 0.029(5) 0.023(5) 0.001(4) -0.003(4) 0.004(4)
 C4A 0.029(6) 0.022(5) 0.020(5) 0.005(4) -0.004(4) -0.003(4)
 C7B 0.013(5) 0.017(4) 0.032(5) -0.004(4) -0.002(4) -0.001(4)

_geom_special_details
;
 All esds (except the esd in the dihedral angle between two l.s. planes)
 are estimated using the full covariance matrix.  The cell esds are taken
 into account individually in the estimation of esds in distances, angles
 and torsion angles; correlations between esds in cell parameters are only
 used when they are defined by crystal symmetry.  An approximate (isotropic)
 treatment of cell esds is used for estimating esds involving l.s. planes.
;
loop_
  _geom_bond_atom_site_label_1
  _geom_bond_atom_site_label_2
  _geom_bond_distance
  _geom_bond_site_symmetry_2
  _geom_bond_publ_flag
 Re1B S2A 2.548(2) . ?
 Re1B S2B 2.539(2) . ?
 Re1B N1B 2.153(7) . ?
 Re1B C9B 1.939(11) . ?
 Re1B C11B 1.902(10) . ?
 Re1B C7B 1.926(10) . ?
 Re1A S2A 2.532(2) . ?
 Re1A S2B 2.546(2) . ?
 Re1A N1A 2.140(8) . ?
 Re1A C9A 1.935(10) . ?
 Re1A C11A 1.914(10) . ?
 Re1A C7A 1.908(9) . ?
 S2A C2A 1.772(9) . ?
 S2B C2B 1.790(9) . ?
 O10A C9A 1.137(12) . ?
 O12B C11B 1.145(12) . ?
 N1B C2B 1.351(11) . ?
 N1B C6B 1.336(11) . ?
 O10B C9B 1.125(12) . ?
 O12A C11A 1.146(12) . ?
 O8A C7A 1.166(12) . ?
 O8B C7B 1.153(12) . ?
 N1A C2A 1.347(11) . ?
 N1A C6A 1.363(13) . ?
 C2B C3B 1.382(13) . ?
 C2A C3A 1.366(12) . ?
 C3A H3A 0.9500 . ?
 C3A C4A 1.377(14) . ?
 C6A H6A 0.9500 . ?
 C6A C5A 1.361(15) . ?
 C6B H6B 0.9500 . ?
 C6B C5B 1.393(13) . ?
 C3B H3B 0.9500 . ?
 C3B C4B 1.379(13) . ?
 C5A H5A 0.9500 . ?
 C5A C4A 1.406(15) . ?
 C5B H5B 0.9500 . ?
 C5B C4B 1.380(13) . ?
 C4B H4B 0.9500 . ?
 C4A H4A 0.9500 . ?

loop_
  _geom_angle_atom_site_label_1
  _geom_angle_atom_site_label_2
  _geom_angle_atom_site_label_3
  _geom_angle
  _geom_angle_site_symmetry_1
  _geom_angle_site_symmetry_3
  _geom_angle_publ_flag
 S2B Re1B S2A 81.23(7) . . ?
 N1B Re1B S2A 86.1(2) . . ?
 N1B Re1B S2B 65.9(2) . . ?
 C9B Re1B S2A 93.0(3) . . ?
 C9B Re1B S2B 166.2(3) . . ?
 C9B Re1B N1B 101.4(3) . . ?
 C11B Re1B S2A 174.4(3) . . ?
 C11B Re1B S2B 93.2(3) . . ?
 C11B Re1B N1B 92.0(3) . . ?
 C11B Re1B C9B 92.6(4) . . ?
 C11B Re1B C7B 87.7(4) . . ?
 C7B Re1B S2A 93.1(3) . . ?
 C7B Re1B S2B 103.4(3) . . ?
 C7B Re1B N1B 169.3(4) . . ?
 C7B Re1B C9B 89.4(4) . . ?
 S2A Re1A S2B 81.39(7) . . ?
 N1A Re1A S2A 65.7(2) . . ?
 N1A Re1A S2B 85.5(2) . . ?
 C9A Re1A S2A 168.4(3) . . ?
 C9A Re1A S2B 96.2(3) . . ?
 C9A Re1A N1A 102.9(3) . . ?
 C11A Re1A S2A 92.9(3) . . ?
 C11A Re1A S2B 173.5(3) . . ?
 C11A Re1A N1A 95.1(4) . . ?
 C11A Re1A C9A 89.9(4) . . ?
 C7A Re1A S2A 102.8(3) . . ?
 C7A Re1A S2B 88.1(3) . . ?
 C7A Re1A N1A 167.6(3) . . ?
 C7A Re1A C9A 88.3(4) . . ?
 C7A Re1A C11A 90.1(4) . . ?
 Re1A S2A Re1B 93.75(7) . . ?
 C2A S2A Re1B 109.7(3) . . ?
 C2A S2A Re1A 79.4(3) . . ?
 Re1B S2B Re1A 93.63(7) . . ?
 C2B S2B Re1B 79.5(3) . . ?
 C2B S2B Re1A 110.8(3) . . ?
 C2B N1B Re1B 105.2(5) . . ?
 C6B N1B Re1B 135.7(6) . . ?
 C6B N1B C2B 119.0(7) . . ?
 O10B C9B Re1B 177.1(9) . . ?
 C2A N1A Re1A 105.2(6) . . ?
 C2A N1A C6A 118.6(8) . . ?
 C6A N1A Re1A 136.1(7) . . ?
 O10A C9A Re1A 177.2(8) . . ?
 N1B C2B S2B 109.1(6) . . ?
 N1B C2B C3B 123.1(8) . . ?
 C3B C2B S2B 127.6(7) . . ?
 N1A C2A S2A 109.3(6) . . ?
 N1A C2A C3A 122.6(8) . . ?
 C3A C2A S2A 128.1(7) . . ?
 C2A C3A H3A 120.6 . . ?
 C2A C3A C4A 118.8(9) . . ?
 C4A C3A H3A 120.6 . . ?
 N1A C6A H6A 119.1 . . ?
 C5A C6A N1A 121.8(10) . . ?
 C5A C6A H6A 119.1 . . ?
 O12B C11B Re1B 177.5(8) . . ?
 O12A C11A Re1A 178.2(9) . . ?
 N1B C6B H6B 119.4 . . ?
 N1B C6B C5B 121.2(8) . . ?
 C5B C6B H6B 119.4 . . ?
 C2B C3B H3B 121.4 . . ?
 C4B C3B C2B 117.2(9) . . ?
 C4B C3B H3B 121.4 . . ?
 O8A C7A Re1A 178.4(9) . . ?
 C6A C5A H5A 120.6 . . ?
 C6A C5A C4A 118.7(9) . . ?
 C4A C5A H5A 120.6 . . ?
 C6B C5B H5B 120.6 . . ?
 C4B C5B C6B 118.9(8) . . ?
 C4B C5B H5B 120.6 . . ?
 C3B C4B C5B 120.6(9) . . ?
 C3B C4B H4B 119.7 . . ?
 C5B C4B H4B 119.7 . . ?
 C3A C4A C5A 119.4(9) . . ?
 C3A C4A H4A 120.3 . . ?
 C5A C4A H4A 120.3 . . ?
 O8B C7B Re1B 176.8(8) . . ?

loop_
  _geom_torsion_atom_site_label_1
  _geom_torsion_atom_site_label_2
  _geom_torsion_atom_site_label_3
  _geom_torsion_atom_site_label_4
  _geom_torsion
  _geom_torsion_site_symmetry_1
  _geom_torsion_site_symmetry_2
  _geom_torsion_site_symmetry_3
  _geom_torsion_site_symmetry_4
  _geom_torsion_publ_flag
 Re1B S2A C2A N1A 95.1(6) . . . . ?
 Re1B S2A C2A C3A -84.7(9) . . . . ?
 Re1B S2B C2B N1B 4.1(6) . . . . ?
 Re1B S2B C2B C3B 179.9(9) . . . . ?
 Re1B N1B C2B S2B -4.9(7) . . . . ?
 Re1B N1B C2B C3B 179.0(8) . . . . ?
 Re1B N1B C6B C5B -178.7(7) . . . . ?
 Re1A S2A C2A N1A 4.9(6) . . . . ?
 Re1A S2A C2A C3A -174.9(9) . . . . ?
 Re1A S2B C2B N1B 94.0(6) . . . . ?
 Re1A S2B C2B C3B -90.1(9) . . . . ?
 Re1A N1A C2A S2A -5.9(7) . . . . ?
 Re1A N1A C2A C3A 173.9(7) . . . . ?
 Re1A N1A C6A C5A -173.4(8) . . . . ?
 S2A C2A C3A C4A -177.5(7) . . . . ?
 S2B C2B C3B C4B -176.1(7) . . . . ?
 N1B C2B C3B C4B -0.8(14) . . . . ?
 N1B C6B C5B C4B 1.1(14) . . . . ?
 N1A C2A C3A C4A 2.7(14) . . . . ?
 N1A C6A C5A C4A -1.1(16) . . . . ?
 C2B N1B C6B C5B -0.3(13) . . . . ?
 C2B C3B C4B C5B 1.6(15) . . . . ?
 C2A N1A C6A C5A 1.9(15) . . . . ?
 C2A C3A C4A C5A -1.8(14) . . . . ?
 C6A N1A C2A S2A 177.4(7) . . . . ?
 C6A N1A C2A C3A -2.7(14) . . . . ?
 C6A C5A C4A C3A 1.0(15) . . . . ?
 C6B N1B C2B S2B 176.2(6) . . . . ?
 C6B N1B C2B C3B 0.2(13) . . . . ?
 C6B C5B C4B C3B -1.7(15) . . . . ?

_shelx_res_file
;
TITL moc458_a.res in Pbca
    moc458.res
    created by SHELXL-2018/3 at 12:28:03 on 06-Feb-2025
REM Old TITL moc458 in Pbca
REM SHELXT solution in Pbca: R1 0.072, Rweak 0.002, Alpha 0.061
REM <I/s> 0.583 for 461 systematic absences, Orientation as input
REM Formula found by SHELXT: C17 N O6 S2 Re2
CELL 0.71073 12.7505 17.0634 17.3107 90 90 90
ZERR 8 0.0005 0.0005 0.0005 0 0 0
LATT 1
SYMM 0.5-X,-Y,0.5+Z
SYMM -X,0.5+Y,0.5-Z
SYMM 0.5+X,0.5-Y,-Z
SFAC C H N O Re S
UNIT 128 64 16 48 16 16

L.S. 15
PLAN  10
SIZE 0.2 0.03 0.03
TEMP -123
CONF
BOND
list 4
MORE -1
BOND $H
fmap 2
acta
SHEL 20.4 0.77
REM <olex2.extras>
REM <HklSrc "%.\\moc458.hkl">
REM </olex2.extras>

WGHT    0.071700   25.522902
FVAR       0.09576
RE1B  5    0.718336    0.511752    0.685191    11.00000    0.01094    0.01736 =
         0.01586    0.00045   -0.00036    0.00100
RE1A  5    0.621248    0.659902    0.824594    11.00000    0.01328    0.02150 =
         0.01145    0.00025    0.00027    0.00218
S2A   6    0.762364    0.652539    0.721946    11.00000    0.01195    0.01899 =
         0.01407    0.00012   -0.00055   -0.00088
S2B   6    0.542614    0.551191    0.742153    11.00000    0.01458    0.02457 =
         0.01352    0.00344    0.00166   -0.00172
O10A  4    0.428270    0.688143    0.927093    11.00000    0.01236    0.04357 =
         0.02069   -0.00622    0.00134    0.00585
O12B  4    0.641404    0.346533    0.650025    11.00000    0.01981    0.01421 =
         0.04031    0.00020   -0.00052   -0.00126
N1B   3    0.611018    0.561762    0.602766    11.00000    0.00882    0.01689 =
         0.01746   -0.00127   -0.00110    0.00307
O10B  4    0.918315    0.496496    0.588318    11.00000    0.01237    0.03563 =
         0.02525   -0.00360    0.00756    0.00028
O12A  4    0.742325    0.782542    0.917614    11.00000    0.03244    0.03942 =
         0.03004   -0.01390    0.00088   -0.00229
O8A   4    0.691945    0.533617    0.939956    11.00000    0.03756    0.05455 =
         0.02637    0.01410    0.00756    0.00970
O8B   4    0.836039    0.439651    0.823167    11.00000    0.02986    0.03766 =
         0.02540    0.00994   -0.00779   -0.00187
C9B   1    0.843875    0.500296    0.623035    11.00000    0.02420    0.02252 =
         0.02062   -0.00334   -0.00204    0.00355
N1A   3    0.594039    0.733785    0.726762    11.00000    0.01466    0.02357 =
         0.01674   -0.00087   -0.00357    0.00058
C9A   1    0.498021    0.677488    0.887533    11.00000    0.02427    0.03074 =
         0.00980    0.00022    0.00007    0.00228
C2B   1    0.525981    0.582995    0.644397    11.00000    0.01448    0.02093 =
         0.01030   -0.00009   -0.00057   -0.00075
C2A   1    0.672452    0.717414    0.677167    11.00000    0.01195    0.01572 =
         0.01548   -0.00275   -0.00226   -0.00126
C3A   1    0.676779    0.748103    0.604330    11.00000    0.01927    0.01905 =
         0.01904   -0.00067    0.00013   -0.00526
AFIX  43
H3A   2    0.731534    0.733691    0.569930    11.00000   -1.20000
AFIX   0
C6A   1    0.518426    0.785477    0.704426    11.00000    0.02628    0.02758 =
         0.02676   -0.00355    0.00403    0.00943
AFIX  43
H6A   2    0.464055    0.798548    0.739666    11.00000   -1.20000
AFIX   0
C11B  1    0.672468    0.408257    0.662387    11.00000    0.00956    0.02794 =
         0.01460    0.00011   -0.00011    0.00545
C11A  1    0.695585    0.737466    0.882693    11.00000    0.02208    0.03654 =
         0.01334   -0.00079   -0.00044    0.00169
C6B   1    0.612269    0.575941    0.526852    11.00000    0.01521    0.02186 =
         0.01629   -0.00166    0.00195   -0.00064
AFIX  43
H6B   2    0.671978    0.561354    0.497343    11.00000   -1.20000
AFIX   0
C3B   1    0.439159    0.618848    0.612160    11.00000    0.01676    0.03038 =
         0.01901   -0.00400   -0.00128    0.00445
AFIX  43
H3B   2    0.379986    0.632593    0.642632    11.00000   -1.20000
AFIX   0
C7A   1    0.663629    0.581384    0.896573    11.00000    0.01615    0.02633 =
         0.01582    0.00249    0.00230   -0.00155
C5A   1    0.518628    0.818904    0.633031    11.00000    0.02560    0.02469 =
         0.03104    0.00429   -0.00633    0.00383
AFIX  43
H5A   2    0.464579    0.854139    0.618179    11.00000   -1.20000
AFIX   0
C5B   1    0.527630    0.611712    0.490211    11.00000    0.02134    0.02467 =
         0.00706    0.00220    0.00266   -0.00175
AFIX  43
H5B   2    0.528780    0.620740    0.436065    11.00000   -1.20000
AFIX   0
C4B   1    0.442070    0.633820    0.533886    11.00000    0.01706    0.02917 =
         0.02289    0.00105   -0.00324    0.00412
AFIX  43
H4B   2    0.384658    0.659581    0.509831    11.00000   -1.20000
AFIX   0
C4A   1    0.600365    0.800288    0.581677    11.00000    0.02877    0.02238 =
         0.02020    0.00526   -0.00357   -0.00270
AFIX  43
H4A   2    0.602842    0.823495    0.531826    11.00000   -1.20000
AFIX   0
C7B   1    0.792746    0.468794    0.772253    11.00000    0.01338    0.01734 =
         0.03212   -0.00422   -0.00248   -0.00058
HKLF 4


REM  moc458_a.res in Pbca
REM wR2 = 0.1263, GooF = S = 1.106, Restrained GooF = 1.106 for all data
REM R1 = 0.0465 for 3550 Fo > 4sig(Fo) and 0.0581 for all 4290 data
REM 253 parameters refined using 0 restraints

END

WGHT      0.0717     25.5130

REM Highest difference peak  4.826,  deepest hole -2.298,  1-sigma level  0.375
Q1    1   0.6195  0.6560  0.7764  11.00000  0.05    4.83
Q2    1   0.7178  0.5072  0.6369  11.00000  0.05    4.58
Q3    1   0.7200  0.5051  0.7322  11.00000  0.05    4.34
Q4    1   0.6196  0.7084  0.8244  11.00000  0.05    4.27
Q5    1   0.6200  0.6604  0.8730  11.00000  0.05    4.15
Q6    1   0.6203  0.6100  0.8248  11.00000  0.05    4.01
Q7    1   0.7191  0.4568  0.6800  11.00000  0.05    3.86
Q8    1   0.7182  0.5595  0.6839  11.00000  0.05    3.86
Q9    1   0.8422  0.5061  0.6902  11.00000  0.05    1.59
Q10   1   0.7444  0.6640  0.8250  11.00000  0.05    1.53
;
_shelx_res_checksum                67686
_shelx_hkl_file
;
   0   0   2 7519.91   47.21
   0   0   3    1.17    4.35
   0   0  -3   -1.07    3.22
   0   0   3   -0.90    2.74
   0   0  -3    1.53    1.87
   0   0  -4 1087.33   30.04
   0   0  -4 1102.32   19.95
   0   0  -5   -3.60    4.96
   0   0   5    8.59    8.73
   0   0  -5    1.29    3.08
   0   0   5    4.98    7.39
   0   0  -6 3608.32   59.59
   0   0  -6 3346.78   40.59
   0   0   7    5.01    7.28
   0   0  -7    2.00    4.34
   0   0  -7    4.92    3.19
   0   0   7    3.64    7.47
   0   0  -8 4747.42   72.68
   0   0   8 4954.64  103.82
   0   0   9    3.10    6.98
   0   0  -9   -4.16    5.03
   0   0   9    3.63    9.02
   0   0  -9    2.38    3.08
   0   0 -10  729.04   30.15
   0   0 -10  646.02   22.41
   0   0  10  706.99   42.64
   0   0 -11   -3.19    5.53
   0   0  11    5.56    6.98
   0   0  11   -8.96    9.78
   0   0 -11    0.75    3.30
   0   0  12 1403.31   52.07
   0   0 -12 1597.80   47.00
   0   0  12 1651.94   64.50
   0   0 -12 1494.12   36.82
   0   0  13   18.21   10.42
   0   0 -13    3.34    4.79
   0   0  13    1.48    7.79
   0   0  14 3098.22   81.15
   0   0 -14 3226.27   70.35
   0   0 -15    5.67    5.95
   0   0  15    1.03    6.50
   0   0 -16 1119.24   43.76
   0   0 -16 1063.57   36.05
   0   0 -17    7.36    6.07
   0   0 -17    5.20    5.15
   0   0 -18   41.59    9.87
   0   0 -18   39.59    8.69
   0   0 -19    8.74    7.42
   0   0 -19    0.82    4.25
   0   0 -20 1087.57   48.51
   0   0 -20 1179.04   44.56
   0   0 -21   14.74    9.02
   0   0 -21    0.89    8.70
   0  -1   2    0.11    2.77
   0   1  -3    0.27    1.72
   0  -1   3    2.89    3.67
   0   1   3    5.56    6.09
   0  -1   3    1.60    4.16
   0   1  -4   -5.72    3.89
   0   1   4   23.47   11.01
   0  -1   4   16.15    7.89
   0  -1  -4   -4.09    7.12
   0   1  -4    1.14    3.63
   0  -1  -4    1.15    1.65
   0  -1   4    2.56    7.62
   0   1   4   -2.02    3.78
   0   1  -5   -0.26    2.88
   0  -1  -5   -2.79    6.33
   0  -1   5    9.86    6.83
   0   1   5   10.76   10.09
   0   1  -5    1.35    3.88
   0  -1   5    1.98    7.91
   0   1   5    2.80    5.48
   0  -1  -5   -0.02    1.83
   0  -1   6    7.08    6.37
   0   1   6   10.95    9.37
   0   1  -6   -0.89    2.75
   0  -1  -6    4.37    5.42
   0   1  -6    2.18    3.48
   0   1   6    5.28    5.76
   0  -1   6    5.53    9.18
   0  -1  -6    1.00    1.81
   0   1   7   10.75    8.17
   0  -1   7    9.38    6.08
   0  -1  -7    0.78    4.77
   0   1  -7   -3.69    3.86
   0   1  -7    1.54    3.36
   0   1   7   -3.29    6.80
   0  -1  -7    0.39    1.96
   0  -1   7   -2.99    8.67
   0  -1   8    5.08    6.55
   0  -1  -8    1.30    4.39
   0   1   8   11.21    9.67
   0   1  -8   -1.50    3.87
   0   1   8    0.99    6.65
   0  -1  -8   -0.13    2.06
   0  -1   8   11.61   10.58
   0   1  -8    5.18    3.90
   0   1  -9   -5.70    4.67
   0  -1   9    6.32    5.87
   0   1   9    4.22    6.73
   0  -1  -9   -4.02    6.35
   0   1  -9    1.43    3.31
   0   1   9   -1.23    7.89
   0  -1  -9   -0.30    2.51
   0  -1   9  -12.11   12.09
   0   1 -10   -2.03    4.03
   0   1  10    0.43    5.79
   0  -1  10    1.55    4.89
   0  -1 -10   -6.88    6.83
   0   1 -10   -1.11    3.39
   0  -1  10   -4.92   12.99
   0  -1 -10   -3.90    3.41
   0   1  10   -4.70    8.90
   0   1  11    5.97    8.34
   0  -1 -11   -8.98    7.02
   0  -1  11    8.34    6.99
   0   1 -11   -5.26    5.15
   0  -1 -11   -3.56    3.59
   0   1  11    2.12    7.66
   0   1 -11    1.65    3.63
   0  -1  11  -13.49   14.19
   0  -1 -12   -3.04    6.83
   0   1  12    7.43    7.93
   0   1 -12   -0.05    4.05
   0  -1  12   16.75    9.03
   0  -1 -12   -1.54    3.64
   0   1  12    1.46    6.76
   0  -1  12    3.36   10.99
   0   1 -13    5.53    4.93
   0  -1 -13   -2.09    5.33
   0  -1  13   28.72   10.63
   0   1  13   11.33   10.11
   0  -1 -13    4.41    4.08
   0   1  13    1.24    6.55
   0  -1  13   -1.42    9.31
   0   1 -14   19.11    9.42
   0   1  14   19.69   11.08
   0  -1  14   53.94   14.89
   0  -1 -14    3.65    6.00
   0   1  14    1.16    6.18
   0  -1  14   36.14   17.21
   0  -1 -15    7.35    7.25
   0   1 -15    1.51    4.66
   0   1  15   25.59   13.35
   0   1 -15   -3.54    5.28
   0  -1  15    4.15    8.80
   0   1  15    5.61    5.72
   0  -1 -16    9.18    8.85
   0   1 -16   16.41   10.33
   0   1 -16    9.07    7.64
   0  -1  16   30.11   12.95
   0   1 -17    4.11    5.99
   0  -1 -17    0.33    5.11
   0   1 -17    4.98    5.70
   0   1 -18    3.79    5.82
   0  -1 -18    6.01    6.59
   0   1 -18    3.76    5.57
   0   1 -19    5.39    6.24
   0   1 -19    3.45    5.68
   0   1 -20  180.67   20.30
   0   1 -20  169.49   18.70
   0   1 -20  145.13   25.43
   0  -1 -21   60.78   14.24
   0  -1 -21   56.11   16.97
   0  -1 -22   18.77   10.01
   0   2   0  748.75   19.31
   0   2   1 4791.96   64.08
   0  -2   1 5528.71   67.92
   0   2   2  612.15   27.00
   0  -2   2  625.25   26.26
   0   2   3  116.23   14.48
   0  -2   3  115.84   13.89
   0   2  -4  134.59    5.94
   0  -2   4  177.86   10.02
   0   2   4  169.64   19.65
   0  -2   4  142.58   18.62
   0   2  -5  204.39    8.93
   0  -2   5  245.61   13.32
   0   2   5  233.02   22.29
   0  -2  -5  222.51   19.75
   0  -2   5  227.61   22.82
   0  -2  -5  201.82    6.10
   0   2  -5  207.42   13.79
   0   2   5  241.96   11.48
   0  -2  -6  319.64   22.70
   0   2  -6  281.91   11.90
   0   2   6  328.60   26.37
   0  -2   6  315.05   16.21
   0   2   6  351.81   16.83
   0  -2  -6  273.42    8.15
   0   2  -6  285.18   16.35
   0  -2   6  269.59   26.54
   0   2   7 1133.85   49.34
   0   2  -7 1036.79   24.69
   0  -2  -7 1141.24   43.05
   0  -2   7 1088.05   31.29
   0   2  -7 1063.37   31.21
   0  -2  -7 1026.03   17.93
   0  -2  -8  452.38   27.55
   0   2  -8  414.07   17.09
   0  -2   8  442.71   21.16
   0   2   8  407.26   30.77
   0  -2  -8  406.79   12.63
   0  -2   8  382.22   35.93
   0   2   8  488.02   25.04
   0   2  -8  442.01   20.83
   0  -2  -9  321.88   23.63
   0   2  -9  328.47   15.85
   0  -2   9  331.71   19.16
   0   2   9  309.36   27.76
   0   2  -9  319.86   18.30
   0  -2   9  306.23   33.04
   0   2   9  335.05   21.98
   0  -2  -9  296.35   11.96
   0   2 -10  214.62   13.62
   0   2  10  186.32   21.70
   0  -2 -10  204.56   18.83
   0  -2  10  223.56   16.56
   0  -2 -10  193.35   10.67
   0  -2  10  190.15   27.37
   0   2  10  215.55   17.75
   0  -2 -11   42.93    9.04
   0  -2  11   67.28   10.46
   0   2  11   59.40   12.94
   0   2 -11   55.45    7.66
   0   2  11   51.17   10.13
   0  -2  11   44.00   14.22
   0  -2 -11   53.25    6.49
   0   2 -12    0.03    3.53
   0   2  12    6.83    9.20
   0  -2  12   22.96    9.31
   0  -2 -12   -7.53    9.22
   0  -2 -12    3.54    3.52
   0  -2  12   -9.13   15.85
   0   2  12    2.23    5.70
   0  -2  13 1000.20   38.04
   0   2 -13 1026.48   33.79
   0  -2 -13 1019.72   43.97
   0   2  13  917.03   48.20
   0  -2 -13 1007.69   28.65
   0  -2  13 1100.08   63.81
   0   2  13  988.29   36.45
   0   2 -14  362.66   21.45
   0  -2 -14  352.18   25.98
   0   2  14  318.42   29.88
   0  -2 -14  340.96   17.77
   0   2  14  290.58   19.49
   0  -2  14  338.88   35.35
   0   2 -14  326.85   20.92
   0   2 -15  690.13   30.37
   0  -2 -15  667.51   36.82
   0  -2 -15  738.28   26.88
   0  -2  15  695.41   48.98
   0   2 -15  678.30   30.88
   0   2 -16  645.58   30.19
   0  -2 -16  643.69   36.99
   0   2 -16  621.22   30.44
   0  -2  16  633.39   44.66
   0   2 -17   22.93    7.46
   0  -2 -17   19.61    8.44
   0   2 -17   16.79    6.88
   0  -2  17    4.05    6.94
   0  -2 -18  413.11   31.32
   0   2 -18  433.39   27.00
   0   2 -18  430.25   26.83
   0  -2 -19  427.70   32.56
   0   2 -19  449.39   27.95
   0   2 -19  449.70   28.36
   0  -2 -20   73.01   14.25
   0   2 -20   59.39   15.62
   0   2 -20   71.88   12.66
   0  -2 -21  403.50   32.74
   0   2 -21  416.99   40.90
   0  -2 -21  431.46   44.06
   0   2 -21  408.03   29.46
   0   2 -22   89.94   19.30
   0  -2 -22   88.27   16.69
   0  -2 -23   39.84   12.19
   0   3   0    2.56    3.11
   0  -3   0   -1.01    3.48
   0   3   0    1.38    3.62
   0  -3   0    1.30    4.08
   0   3   1    1.74    4.70
   0   3   1    0.19    1.24
   0   3   1   -1.30    3.27
   0  -3  -1   -1.28    2.84
   0  -3   1    0.17    5.42
   0   3   2    3.77    5.79
   0  -3   2   -4.94    7.54
   0   3   3    5.38    9.36
   0  -3   3  -10.72   10.16
   0   3   4   13.66    9.25
   0  -3   4   -1.87    8.94
   0   3   5   14.52    8.88
   0  -3   5   11.41    2.82
   0   3  -5    0.73    1.32
   0  -3  -5    0.19    1.40
   0  -3   5    0.44    9.17
   0   3  -5    5.73    6.09
   0  -3   6   10.65    3.53
   0  -3  -6    1.21    5.91
   0   3   6   11.21    8.10
   0   3  -6    1.31    1.59
   0  -3   6    4.34   10.33
   0   3  -6    4.39    4.84
   0   3   6   -1.42    3.17
   0   3   7   11.10    8.34
   0  -3   7   10.97    4.01
   0  -3  -7    2.56    6.81
   0   3  -7   -0.28    1.87
   0  -3  -7   -0.69    1.68
   0   3  -7    0.42    4.63
   0  -3   7   -2.02    9.63
   0   3   7   -1.66    3.83
   0  -3   8   13.20    4.86
   0   3  -8    0.32    1.97
   0   3   8   11.39   10.51
   0  -3  -8    3.18    6.61
   0  -3  -8    0.07    1.72
   0  -3   8   -1.27   12.16
   0   3   8    0.18    3.74
   0   3  -8    1.34    4.94
   0  -3  -9   -0.07    8.54
   0   3   9    7.88    9.12
   0  -3   9   14.84    5.39
   0   3  -9    0.65    2.19
   0  -3  -9    0.45    1.99
   0  -3   9   -6.67   14.22
   0   3   9   -1.90    4.03
   0  -3  10   15.04    5.61
   0   3  10    0.52    7.31
   0   3 -10    0.43    3.02
   0  -3 -10   -2.26    7.64
   0  -3 -10    0.12    2.19
   0  -3  10   -4.20   15.35
   0   3  10   -1.46    3.78
   0   3  11   -1.72    7.28
   0  -3  11   18.91    6.71
   0  -3 -11   -9.39    9.40
   0   3 -11   -2.81    3.53
   0  -3 -11    0.67    2.55
   0   3  11   -1.43    3.88
   0  -3  11  -23.10   18.16
   0   3  12    0.82    7.06
   0   3 -12    1.79    3.56
   0  -3 -12  -12.61    9.65
   0  -3 -12    2.17    3.00
   0   3 -12   -1.35    5.69
   0   3  12   -2.54    4.39
   0  -3  12   -2.71   14.07
   0   3  13   12.94   11.42
   0  -3 -13   -6.54    8.51
   0   3 -13    3.30    4.39
   0  -3 -13    2.25    3.15
   0  -3  13    7.00   12.95
   0   3 -13   -2.56    5.25
   0   3  14   11.36   10.50
   0  -3 -14   -0.06    7.10
   0   3 -14    5.71    5.11
   0  -3 -14   -1.81    3.89
   0  -3  14    2.66   12.00
   0   3 -14   -0.78    5.19
   0   3 -15    7.55    5.77
   0  -3 -15   -1.91    6.92
   0  -3 -15   -2.15    4.27
   0  -3  15    3.79   10.74
   0   3 -15    1.80    5.79
   0   3 -16   11.80    6.95
   0  -3 -16    2.79    6.58
   0  -3 -16   -2.01    4.33
   0  -3  16    9.92   10.95
   0   3 -16    6.41    7.24
   0   3 -17   -0.79    5.19
   0  -3 -17   -5.15    5.66
   0   3 -17   10.00    6.46
   0  -3 -17    4.37    6.21
   0   3 -18   21.24    9.46
   0  -3 -18   26.18   10.71
   0   3 -19   40.44   10.94
   0   3 -19   36.07   15.26
   0  -3 -19   22.38   10.00
   0  -3 -19   46.63   13.49
   0  -3 -20   10.15    8.69
   0   3 -20   -2.63    9.12
   0   3 -20   10.60    7.01
   0  -3 -21   21.26    9.71
   0   3 -21   44.56   14.77
   0  -3 -21   23.56   13.48
   0   3 -21   59.47   12.52
   0   3 -22    5.59   10.94
   0  -3 -22    6.35    8.44
   0  -3 -23   -6.85    7.06
   0  -4   0  667.27   25.76
   0   4   0  575.83   20.64
   0  -4   0  714.99   29.34
   0   4   0  605.36   23.22
   0  -4   1  217.54   12.12
   0   4  -1  273.72   10.45
   0   4   1  321.45   19.28
   0  -4  -1  368.96   22.53
   0   4   1  245.03    8.61
   0  -4  -1  243.27   15.17
   0   4  -1  240.87   16.65
   0   4   1  285.60   16.05
   0   4   1  239.09    9.87
   0  -4   1  395.94   26.14
   0   4   2  436.33   24.74
   0  -4   2  386.95   28.91
   0   4   2  380.71   15.71
   0   4   3  231.17   20.07
   0   4   3  178.05    6.05
   0  -4   3  228.48   23.70
   0   4   3  221.31    9.80
   0   4   4    9.78    8.01
   0  -4   4   -0.86   10.12
   0   4   5  796.98   39.56
   0  -4   5  687.32   44.42
   0  -4  -6  190.70    6.68
   0  -4   6  155.06   24.47
   0   4  -6  150.56   14.72
   0   4  -7  967.71   16.93
   0  -4  -7 1060.18   18.20
   0   4  -7  934.58   34.76
   0  -4   7 1035.69   61.36
   0   4  -8  451.25   13.30
   0   4   8  570.22   37.17
   0  -4  -8  531.45   33.77
   0  -4  -8  492.74   14.08
   0  -4   8  447.46   42.84
   0  -4  -9  170.79   19.41
   0   4  -9  143.99    8.58
   0   4   9  184.47   22.22
   0  -4  -9  156.94    8.91
   0  -4 -10  617.14   36.34
   0   4  10  584.77   38.53
   0   4 -10  522.42   17.42
   0  -4 -10  560.49   17.97
   0  -4 -11  128.22   16.96
   0   4  11  150.05   20.39
   0   4 -11  120.09    9.27
   0  -4  11  105.72   22.50
   0   4 -11  120.51   14.19
   0  -4 -12   61.15   11.97
   0   4  12   65.57   14.79
   0   4 -12   63.86    7.46
   0   4 -12   56.49   10.44
   0  -4  12   42.98   17.27
   0  -4 -13  273.77   25.52
   0   4 -13  277.17   15.55
   0   4  13  264.43   28.80
   0   4 -13  260.82   20.80
   0  -4  13  262.44   37.38
   0  -4 -14   48.65   10.98
   0   4 -14   63.48    8.83
   0  -4 -14   58.81    8.48
   0  -4  14   42.64   17.16
   0   4 -14   45.81   10.05
   0  -4 -15   32.79   10.19
   0   4 -15   48.46    8.04
   0  -4 -15   50.16    8.30
   0   4 -15   39.72    9.32
   0  -4 -16  537.08   36.39
   0   4 -16  524.33   30.87
   0  -4 -17  184.99   22.33
   0  -4  17  178.77   12.33
   0   4 -17  192.07   19.65
   0  -4 -18  501.00   36.43
   0   4 -18  494.18   39.12
   0   4 -18  504.54   32.07
   0  -4 -19  727.90   45.19
   0   4 -19  748.09   48.30
   0   4 -19  714.26   38.68
   0   4 -20   74.69   16.30
   0  -4 -20   80.55   16.02
   0   4 -20   85.59   14.55
   0  -4 -21  277.57   29.08
   0  -4 -21  327.78   39.14
   0   4 -21  271.40   31.45
   0   4 -21  265.55   25.18
   0   4 -22   36.33   13.27
   0  -4 -22   43.97   13.34
   0   4 -22   51.71   12.66
   0  -4 -23   -3.14    7.39
   0  -5   0   -0.99    5.36
   0   5   0   15.92    6.23
   0  -5   0    1.40    7.12
   0   5   0    5.81    6.83
   0   5   1   12.73    6.54
   0   5  -1    9.60    3.91
   0  -5   1    2.06    3.42
   0  -5  -1   -0.33    6.39
   0   5   1    0.07    1.99
   0   5   1   -0.18    2.07
   0  -5  -1    2.00    4.70
   0  -5   1   -4.65    8.24
   0   5   1   -3.52    4.90
   0   5  -1    3.88    6.48
   0   5   2    7.50    6.96
   0  -5   2   -2.90    2.33
   0  -5  -2   -4.59    6.92
   0   5   2   -4.27    3.91
   0   5   2   -0.51    1.52
   0  -5   2   -7.18    9.78
   0   5   2    2.49    4.74
   0   5  -2   -0.53    5.97
   0   5  -3   -5.81    3.86
   0   5  -3   -2.09    2.19
   0  -5  -3    5.74    7.89
   0   5   3    7.81    6.56
   0   5   3    0.45    1.44
   0   5   3    3.56    3.66
   0  -5   3   -1.29    9.29
   0   5  -4   10.24    3.42
   0   5   4   10.24    7.71
   0   5   4    0.01    1.32
   0  -5   4   -1.14   11.10
   0   5   4    1.84    2.29
   0   5   5    5.43    7.18
   0  -5   5  -13.10   14.06
   0   5   6    7.61    8.11
   0  -5   6    1.11   10.84
   0   5   7    7.72   10.17
   0  -5  -7    0.03    1.28
   0  -5   7   -3.06   12.59
   0   5   8   11.67    9.87
   0  -5  -8    1.27    1.50
   0  -5   8    3.12   12.64
   0  -5  -9    0.40    7.85
   0   5   9    3.34    8.59
   0  -5  -9    1.21    1.77
   0  -5   9   -9.41   15.48
   0   5  10    2.71    8.28
   0  -5 -10   -2.50    8.14
   0  -5 -10   -2.35    3.01
   0   5 -10   -0.07    5.97
   0  -5  10  -12.14   17.50
   0  -5 -11   -7.37    8.47
   0   5  11   12.82   10.05
   0  -5 -11   -2.57    3.34
   0   5 -11   -3.53    6.38
   0  -5  11   -9.66   17.21
   0  -5  12   -6.35    3.09
   0  -5 -12   -5.42   10.56
   0   5  12    3.47    7.82
   0  -5 -12   -0.27    2.64
   0   5 -12    1.78    6.11
   0  -5  12    7.06   15.52
   0  -5  13   -7.33    3.78
   0  -5 -13   -4.51    8.90
   0  -5 -13   -1.76    3.17
   0   5 -13   -0.16    6.42
   0  -5  13    2.95   15.41
   0  -5  14   -8.61    4.14
   0  -5 -14    4.38    8.08
   0  -5 -14    3.64    3.84
   0   5 -14   -1.16    5.99
   0  -5  15   -3.49    3.34
   0  -5 -15    2.09    6.40
   0  -5 -15   -1.45    4.00
   0   5 -15    2.89    5.49
   0  -5  16   -0.46    2.91
   0  -5 -16    6.96    8.83
   0  -5 -16    2.17    3.84
   0   5 -16    4.37    6.19
   0   5 -17    2.63    8.04
   0  -5 -17   -3.57    6.26
   0  -5 -17   -1.83    3.58
   0   5 -17    3.90    6.10
   0  -5 -18   -1.38    7.69
   0   5 -18    4.06    8.67
   0   5 -18   11.32    7.68
   0  -5 -19   -1.41    7.10
   0   5 -19   21.25   10.84
   0   5 -19   24.91    9.63
   0   5 -20   -7.55    8.41
   0   5 -20   -2.11    5.69
   0  -5 -21    2.73    7.74
   0   5 -21    0.58    8.20
   0  -5 -21   -5.49   11.32
   0   5 -21   17.95    9.33
   0  -5 -22   20.03   11.31
   0   5 -22   -0.87   11.12
   0   5 -22    6.97    7.56
   0   6   0 8761.06   93.96
   0  -6   0 8894.22  114.59
   0  -6   1   79.11    8.43
   0   6   1  127.88   12.16
   0   6  -1  105.62    8.39
   0  -6  -1  156.91   17.18
   0   6   1   95.41    5.51
   0   6  -1  118.47   13.02
   0  -6   1  110.76   16.36
   0  -6  -1   91.32   10.81
   0   6   1  128.75   12.16
   0   6   1   86.34    7.49
   0   6   2 3653.98   67.23
   0  -6  -2 4399.24   84.78
   0   6  -2 3202.36   61.88
   0  -6   2 3821.85   92.82
   0   6   2 3648.27   52.08
   0   6   3   17.04    3.44
   0  -6   3   27.73    2.79
   0   6   3   37.25   10.00
   0   6  -3   25.03    3.16
   0   6   3   21.68    3.13
   0   6  -3   19.76    7.29
   0  -6   3   20.85   11.52
   0   6   3   32.42    5.37
   0   6  -4  239.79    9.58
   0   6  -4  233.21    9.61
   0   6   4  339.31   24.50
   0  -6  -4  367.39   27.45
   0   6   4  259.54    9.37
   0   6   4  277.97   10.63
   0  -6   4  301.09   30.68
   0   6  -5    6.54    2.73
   0   6   5   24.13    9.04
   0   6   5    9.26    1.74
   0  -6   5   12.72   11.48
   0   6   5    8.60    1.98
   0   6   6 4547.24   95.20
   0  -6   6 4226.63  122.49
   0   6   7   37.24   12.26
   0  -6   7    0.45   11.87
   0   6   8 5388.72  112.39
   0  -6   8 4804.40  142.39
   0   6   9    4.14    5.93
   0  -6  -9    5.01    6.82
   0  -6  -9    6.02    1.60
   0   6  -9    4.77    6.10
   0  -6   9  -10.93   17.63
   0  -6 -10  367.78   30.60
   0   6  10  369.40   31.04
   0  -6 -10  347.13   10.04
   0   6 -10  308.63   23.87
   0  -6  10  332.26   41.08
   0   6  11    4.13    8.95
   0  -6 -11   -3.50    9.64
   0  -6 -11    0.15    1.91
   0  -6  11   -2.35   14.59
   0   6 -11    6.59    7.44
   0  -6 -12  705.83   43.06
   0  -6 -12  625.93   16.41
   0  -6  12  643.29   59.99
   0   6 -12  588.56   33.22
   0  -6 -13   11.64    8.16
   0  -6 -13   17.57    3.76
   0   6 -13   13.35    7.90
   0  -6 -14 1660.61   67.83
   0  -6 -14 1558.28   30.06
   0   6 -14 1491.34   54.43
   0   6 -15  153.24   18.76
   0  -6 -15  155.68   21.37
   0  -6 -15  155.93   10.14
   0   6 -15  159.58   18.63
   0  -6 -15  159.19    9.25
   0   6 -16  840.60   45.12
   0  -6 -16  884.57   50.91
   0  -6 -16  868.48   24.83
   0  -6 -16  831.36   21.63
   0   6 -16  823.61   41.96
   0   6 -17  145.97   19.72
   0  -6 -17  180.64   23.57
   0  -6 -17  164.42   11.27
   0   6 -17  171.03   20.26
   0  -6 -18   12.56    8.65
   0   6 -18   14.13    7.65
   0   6 -18   10.52    6.97
   0  -6 -19   55.43   15.10
   0   6 -19   31.95   10.99
   0   6 -19   39.45   10.48
   0  -6 -20  958.84   57.11
   0   6 -20  960.66   56.05
   0   6 -20  946.15   49.64
   0   6 -21   24.20   10.96
   0  -6 -21   32.91   13.05
   0   6 -21   29.95   10.69
   0  -6 -22  790.31   53.00
   0   6 -22  787.00   54.30
   0   6 -22  766.03   46.36
   0  -7   0    3.41    4.49
   0   7   0    4.80    3.68
   0   7   0    2.64    5.82
   0  -7   0    2.36    6.12
   0  -7   1   -0.10    3.32
   0  -7  -1    3.63    6.13
   0   7  -1   12.35    4.53
   0   7   1    2.90    4.57
   0   7   1    2.35    2.53
   0  -7   1   -1.76    6.67
   0   7  -1    6.50    6.34
   0  -7  -1   -1.74    4.50
   0   7   1    2.08    5.13
   0  -7  -2   -1.54    5.79
   0  -7   2   -2.65    3.02
   0   7   2    5.46    5.37
   0   7   2   -1.31    2.27
   0   7  -2    4.92    5.69
   0  -7   2  -12.32    9.63
   0   7   2    2.29    4.62
   0   7   2    2.75    2.29
   0  -7   3    1.55    1.82
   0   7   3    9.09    5.76
   0  -7  -3    2.08    6.51
   0   7   3    0.81    2.84
   0  -7   3   -6.65   10.84
   0   7  -3    3.99    5.74
   0   7   3    5.26    3.73
   0   7   3    1.11    1.92
   0   7  -4   -5.94    4.31
   0   7   4   -4.68    4.71
   0  -7  -4    5.19    7.89
   0   7  -4    0.72    2.17
   0   7   4    9.82    6.88
   0   7   4    0.09    1.66
   0   7   4    2.77    2.96
   0  -7   4   -5.19   12.00
   0   7   5   -6.08    5.77
   0   7  -5   12.39    4.77
   0   7  -5   -0.49    2.61
   0   7   5    5.56    6.94
   0   7   5   -1.16    1.93
   0   7   5    1.30    1.93
   0  -7   5   -1.59   11.29
   0   7  -6   -1.38    3.53
   0   7   6    4.84    7.92
   0  -7   6   -5.87   14.33
   0   7  -7   -2.32    4.17
   0   7   7    1.99    6.59
   0  -7   7  -12.71   14.49
   0   7   8   -1.18    6.01
   0   7  -8   -7.30    5.52
   0  -7   8   -8.33   16.38
   0   7   9    1.74    7.14
   0  -7  -9    4.88    8.08
   0  -7   9   -8.82   17.33
   0   7  -9    3.29    6.75
   0  -7 -10   -2.00    8.94
   0   7  10    4.57    7.42
   0   7 -10   -2.25    6.60
   0  -7  10  -11.79   16.84
   0  -7 -11    1.70    8.08
   0   7  11    8.32    8.74
   0   7 -11   -2.02    6.76
   0  -7  11  -12.50   18.77
   0  -7 -12   -4.71    9.32
   0   7 -12  -10.70    8.85
   0   7 -12    8.63    8.23
   0   7 -13   -6.28    7.75
   0  -7 -13   -0.01    7.92
   0  -7 -13    1.65    1.21
   0   7 -13    1.28    7.59
   0  -7 -13    0.26    0.89
   0  -7  14   -5.79   10.42
   0  -7 -14   -2.93    7.56
   0   7 -14   -3.57    6.77
   0  -7 -14   -0.28    1.45
   0  -7 -14    0.63    1.05
   0   7 -14    2.94    6.90
   0  -7 -15    7.85    9.03
   0   7 -15   -6.27    8.48
   0  -7 -15   -0.44    1.69
   0  -7 -15    1.87    1.36
   0   7 -15    1.24    6.27
   0   7 -16   -8.83    8.32
   0  -7 -16   -4.43    7.12
   0  -7 -16   -0.47    1.94
   0   7 -16    3.81    6.38
   0  -7 -17   -2.64    8.28
   0   7 -17  -15.39    9.98
   0   7 -17   -1.27    7.06
   0   7 -18   -8.61    9.48
   0  -7 -18   -1.01    7.34
   0   7 -18   -2.18    7.93
   0  -7 -19    4.99    7.50
   0   7 -19   -1.95    6.85
   0   7 -19    1.71    6.48
   0   7 -20   18.38    9.44
   0  -7 -20    9.14    8.59
   0   7 -20    1.66    7.31
   0   7 -21   -1.98    7.87
   0  -7 -21    4.32    9.16
   0   7 -21    2.47    7.19
   0   7 -22    8.45   10.54
   0   7 -22    5.42    8.23
   0  -8   0  482.50   24.32
   0   8   0  413.18   18.90
   0  -8   0  413.34   27.39
   0   8   0  459.99   23.15
   0  -8  -1 4812.17   82.75
   0   8  -1 3857.92   51.88
   0  -8   1 3779.87   60.06
   0   8   1 4226.47   65.87
   0   8   1 4375.24   66.29
   0   8  -1 4194.34   72.69
   0  -8   1 4400.46   94.11
   0  -8  -1 3767.60   70.16
   0   8   1 3714.15   54.39
   0  -8  -2  287.92   22.67
   0   8   2  233.05   17.59
   0  -8   2  162.43   10.88
   0   8   2  194.22    9.79
   0   8   2  177.97   11.23
   0   8  -2  225.37   18.03
   0   8   2  248.49   15.20
   0  -8   2  224.33   24.97
   0   8   3  374.15   15.66
   0  -8   3  350.14   12.25
   0   8   3  435.10   25.29
   0   8   3  346.33   14.41
   0   8   3  414.58   17.80
   0  -8   3  411.31   35.23
   0   8  -3  420.12   25.07
   0   8  -4   -5.20    5.27
   0   8   4   -1.58    3.91
   0   8   4    4.73    5.99
   0   8   4    1.39    2.00
   0   8  -4    5.33    5.94
   0  -8   4   -4.47   11.08
   0   8   4    2.71    3.06
   0   8   5  429.37   21.18
   0   8  -5  462.55   16.05
   0   8   5  537.63   31.02
   0   8  -5  435.85   14.42
   0   8   5  460.00   14.44
   0   8   5  456.92   14.36
   0  -8   5  493.07   41.49
   0   8   6  387.73   21.90
   0   8  -6  375.90   15.32
   0   8   6  447.17   29.66
   0   8   6  396.01   10.90
   0   8   6  377.57   10.10
   0  -8   6  469.84   42.80
   0   8   7 3269.86   80.75
   0   8   7 2727.69   62.44
   0  -8   7 3246.17  114.67
   0   8   8  580.60   36.19
   0  -8  -8  618.75   39.58
   0   8  -8  481.69   20.70
   0   8   8  484.05   28.31
   0  -8   8  508.34   51.52
   0   8  -8  487.52   30.32
   0   8   9 1474.50   58.13
   0  -8  -9 1543.69   63.15
   0   8   9 1260.12   48.69
   0   8  -9 1224.69   35.65
   0  -8   9 1540.38   84.61
   0   8  -9 1270.00   49.40
   0   8  10  517.45   35.93
   0  -8 -10  533.83   38.07
   0   8 -10  417.13   22.35
   0   8  10  465.44   30.51
   0  -8  10  555.73   53.32
   0   8 -10  435.22   30.30
   0  -8 -11  123.01   18.81
   0   8 -11  100.84   11.89
   0   8  11  104.61   16.10
   0   8 -11  110.72   16.24
   0  -8 -12   56.71   14.18
   0   8 -12   30.89    7.82
   0   8 -12   46.90   12.20
   0  -8 -13 1317.27   62.07
   0  -8  13 1214.06   57.27
   0   8 -13 1154.47   44.23
   0   8 -13 1138.25   50.10
   0  -8 -14  125.28   20.38
   0  -8  14   85.28   16.41
   0   8 -14   93.59   13.79
   0   8 -14   87.42   15.21
   0  -8 -15  981.97   55.69
   0   8 -15  897.39   42.75
   0   8 -15  863.19   45.67
   0  -8 -16  225.12   27.46
   0   8 -16  193.19   20.84
   0   8 -16  198.63   22.57
   0  -8 -17   54.39   14.23
   0   8 -17   37.92   10.88
   0   8 -17   37.01   10.82
   0  -8 -18   53.53   14.41
   0   8 -18   39.32   10.81
   0   8 -18   43.55   11.84
   0  -8 -19  369.45   36.18
   0   8 -19  349.84   32.46
   0   8 -19  342.29   31.06
   0  -8 -20    2.34    7.64
   0   8 -20    9.29    8.37
   0  -8 -20   -2.79   10.63
   0   8 -20    9.50    8.00
   0   8 -21  533.86   42.57
   0   8 -21  496.00   39.54
   0   8 -22  134.77   22.27
   0   8 -22  137.08   21.85
   0  -9   0    1.47    4.20
   0   9   0    5.04    4.68
   0  -9   0   -2.47    5.54
   0   9   0    4.48    5.83
   0  -9  -1   -2.95    5.73
   0   9   1    5.26    4.79
   0  -9   1   -3.80    4.82
   0   9  -1   16.25    5.25
   0  -9  -1    1.84    4.43
   0   9   1    5.32    5.49
   0  -9   1   -2.29    7.34
   0   9  -1    2.12    5.67
   0   9   1    0.33    2.41
   0  -9  -2    4.13    5.19
   0  -9   2   -2.27    3.45
   0   9   2    1.95    4.65
   0  -9   2   -4.09    8.94
   0   9  -2    2.96    6.56
   0   9   2    4.58    4.75
   0   9   2    1.74    2.45
   0   9   3    5.46    5.25
   0  -9   3    2.75    2.71
   0   9   3    1.24    2.65
   0   9  -3   -0.14    5.92
   0   9   3   -0.95    2.43
   0   9   3    3.27    4.15
   0  -9   3   -1.16    8.61
   0   9   4   -1.59    3.41
   0   9  -4   -9.57    6.83
   0  -9   4    1.63    1.67
   0   9   4    3.89    4.85
   0   9   4   -1.75    2.75
   0   9  -4    1.03    6.28
   0   9   4   -0.16    3.24
   0  -9   4   -2.62   10.32
   0  -9   5   -4.27    3.07
   0   9   5   -1.77    3.94
   0   9  -5   -0.22    4.25
   0   9   5    2.76    4.92
   0   9   5    0.16    2.09
   0   9   5   -1.05    2.65
   0   9  -5   11.57    7.91
   0  -9   5   -2.46   11.86
   0  -9   6   -6.29    4.52
   0   9   6   -2.20    4.62
   0   9   6   -0.21    5.78
   0  -9  -6   -2.28    6.96
   0   9  -6    3.41    3.43
   0   9   6    0.68    1.91
   0   9   6    1.85    2.28
   0  -9   6    4.66   11.02
   0   9  -6   10.08    7.58
   0   9   7    3.19    6.30
   0  -9  -7   -3.54    7.97
   0   9  -7    3.04    3.54
   0   9   7   -0.20    5.80
   0   9  -7    7.62    7.97
   0  -9   7    0.96   11.81
   0   9  -8   -0.76    4.02
   0  -9  -8   -2.78    8.32
   0   9   8   -0.48    5.50
   0   9   8   -4.78    6.61
   0   9  -8    2.23    7.94
   0  -9   8   11.28   13.76
   0   9   9    5.66    8.55
   0  -9  -9    2.35    8.23
   0   9  -9    0.10    3.88
   0   9   9   -7.38    7.62
   0   9  -9    3.08    8.23
   0  -9   9   -3.44   13.21
   0  -9 -10   -7.13   10.05
   0   9 -10   -2.75    5.61
   0   9  10   -5.61    8.81
   0   9 -10    4.58    7.77
   0  -9 -11   -1.35    8.50
   0   9 -11   -9.86    7.35
   0   9  11   -2.57    8.12
   0  -9  11  -20.06   11.06
   0   9 -11   -3.64    7.16
   0   9 -12   -3.80    6.38
   0  -9 -12   -2.12    7.67
   0  -9  12   -7.68    8.50
   0   9 -12    2.18    6.99
   0   9 -13   -2.54    5.67
   0  -9 -13    4.84    7.34
   0  -9  13   -6.66    8.45
   0   9 -13    1.60    6.70
   0  -9 -14   -1.56    7.96
   0   9 -14   -6.08    6.78
   0  -9  14   -8.09    8.71
   0   9 -14   -2.22    6.24
   0  -9 -15   -3.29    8.92
   0   9 -15   -4.87    6.77
   0   9 -15    0.46    7.53
   0  -9 -16    0.43    8.67
   0   9 -16   -6.55    8.36
   0   9 -16    1.75    6.59
   0   9 -17   -4.99    7.75
   0  -9 -17   -0.23    7.76
   0   9 -17   -1.84    8.82
   0  -9 -18    0.94    8.83
   0   9 -18   -3.78    7.13
   0   9 -18   -0.77    6.80
   0   9 -19   -1.92    8.30
   0  -9 -19   -6.09    8.96
   0   9 -19   -4.46    8.62
   0  -9 -20    3.07    7.95
   0   9 -20   -1.25    8.23
   0   9 -20    0.20    7.33
   0  -9 -20   -9.57   12.69
   0   9 -21    4.53    7.86
   0   9 -21   -2.04    7.49
   0   9 -22   -5.77    8.75
   0  10   0  154.89   13.15
   0 -10   0  135.65   13.71
   0  10   0  140.69   13.98
   0 -10   0  168.54   17.93
   0  10   0  120.07   11.65
   0  10   1   26.81    7.15
   0 -10   1   12.36    5.04
   0 -10  -1   12.30    5.18
   0 -10  -1    8.04    2.29
   0  10  -1   14.15    6.42
   0 -10  -1   11.46    5.53
   0 -10   1   10.30    7.65
   0  10   1   12.78    5.82
   0  10   1    9.55    3.45
   0 -10   2  156.43   11.69
   0  10   2  171.60   15.29
   0 -10   2  183.56   22.16
   0  10   2  167.01   12.04
   0  10  -2  201.76   17.84
   0  10   2  193.90   14.56
   0  10   3   54.67    6.64
   0  10   3   61.96   10.59
   0 -10   3   55.27    6.38
   0  10   3   55.14    6.99
   0 -10   3   62.08   14.53
   0  10   3   65.69    8.27
   0  10  -3   65.61   11.55
   0  10   4   25.68    5.36
   0  10  -4   12.74    6.55
   0  10   4   39.56    8.56
   0  10   4   26.21    4.52
   0 -10   4   32.87   11.79
   0  10  -4   41.35   10.38
   0  10   4   30.97    5.55
   0  10   5    2.98    4.08
   0 -10   5    6.55    2.46
   0  10  -5   -2.87    6.29
   0 -10  -5    2.04    6.86
   0  10   5   11.04    7.57
   0  10   5    4.45    2.77
   0 -10   5    4.13   10.01
   0  10   5    3.82    3.08
   0  10  -5   12.54    8.16
   0  10   6   -2.36    4.90
   0  10  -6   20.40    7.09
   0 -10   6    1.11    2.91
   0  10   6   17.80    8.10
   0 -10  -6  -10.18    8.46
   0  10   6   -0.99    2.74
   0  10   6    3.08    2.69
   0  10  -6    6.00    7.84
   0 -10   6   -2.40   10.39
   0  10   7   47.45    8.80
   0 -10   7   38.02    5.81
   0  10   7   77.53   13.61
   0 -10  -7   69.83   14.74
   0  10  -7   70.25    7.63
   0  10   7   60.12    4.41
   0  10   7   59.87    4.74
   0  10  -7   68.87   13.93
   0 -10   7   53.63   16.36
   0  10  -8   85.23    9.20
   0 -10  -8   88.57   15.71
   0  10   8   92.16   15.63
   0 -10   8   57.35    7.99
   0  10   8   71.02   10.96
   0  10  -8   88.25   14.83
   0 -10   8   87.70   21.21
   0  10  -9   61.13    8.72
   0 -10  -9   64.88   14.75
   0  10   9   45.79    9.12
   0 -10   9   37.95    6.94
   0  10  -9   66.03   13.67
   0  10 -10  336.77   19.93
   0 -10  10  276.86   20.16
   0  10  10  322.61   24.47
   0  10 -10  344.63   28.40
   0 -10 -11  122.46   19.57
   0 -10  11   77.02   11.60
   0  10 -11   94.83   11.65
   0  10  11   98.19   14.26
   0  10 -11   97.08   16.30
   0 -10 -12  190.57   24.21
   0  10 -12  147.03   14.89
   0 -10  12  128.44   15.85
   0  10 -12  141.85   18.97
   0  10 -13   43.22    9.11
   0 -10 -13   53.04   13.84
   0 -10  13   31.98    8.37
   0  10 -13   50.79   12.12
   0 -10 -14   56.79   14.02
   0  10 -14   50.44   10.20
   0 -10  14   36.06   10.02
   0  10 -14   48.26   12.50
   0 -10 -15  107.51   19.06
   0  10 -15   96.62   14.39
   0  10 -15   95.81   16.81
   0 -10 -16  145.14   22.74
   0  10 -16  122.02   16.86
   0  10 -16  116.34   19.09
   0 -10 -17  194.42   26.73
   0  10 -17  171.91   20.93
   0  10 -17  157.57   22.36
   0 -10 -18  473.58   41.94
   0  10 -18  460.77   34.94
   0  10 -18  428.41   36.58
   0 -10 -19  119.59   21.98
   0  10 -19  116.08   19.57
   0 -10 -19  107.59   22.40
   0  10 -19  106.53   19.54
   0  10 -20  132.83   21.56
   0  10 -20  127.99   21.01
   0  10 -21    1.60    7.25
   0 -11   0   -1.68    4.92
   0  11   0    0.06    3.55
   0  11   0    6.74    6.24
   0 -11   0   -1.52    6.58
   0 -11   1    1.51    4.06
   0  11   1   19.23    6.95
   0 -11  -1    2.08    2.04
   0  11  -1   -0.88    4.14
   0  11   1   -0.35    3.15
   0  11   1    5.56    5.43
   0  11  -1    7.00    6.72
   0 -11   1   -4.80    7.83
   0 -11   2    0.80    3.57
   0  11   2    5.67    5.52
   0 -11   2   -5.39    9.17
   0  11   2    0.85    4.52
   0  11   2    0.58    3.19
   0  11  -2    0.80    6.48
   0 -11   3    1.36    3.14
   0  11   3   12.45    7.60
   0  11   3   -0.26    2.73
   0 -11   3   -4.78    9.64
   0  11  -3    4.25    7.03
   0  11   3    1.65    3.85
   0  11   4    2.63    3.60
   0  11  -4  -21.16    9.81
   0  11   4    8.45    7.50
   0 -11  -4   -5.65    7.94
   0  11   4   -2.42    3.63
   0 -11   4   -4.50   10.44
   0  11  -4    7.32    8.65
   0  11   4    0.40    3.53
   0  11  -5   -4.43    6.95
   0  11   5    1.14    3.80
   0  11   5    5.79    6.78
   0 -11  -5   -6.49    8.09
   0  11   5   -0.75    2.98
   0  11  -5    6.56    7.81
   0 -11   5  -12.95   12.67
   0  11   5    0.75    3.36
   0  11  -6   12.99    7.26
   0 -11   6    6.36    2.95
   0  11   6   -2.43    5.08
   0 -11  -6   -3.25    8.72
   0  11   6   12.51    8.20
   0  11   6   -2.43    3.09
   0  11  -6    6.92    9.24
   0  11   6    3.08    3.27
   0 -11   6   -4.91    9.73
   0  11   7    3.96    5.19
   0 -11   7    2.06    2.83
   0 -11  -7   -3.96    8.24
   0  11   7    3.71    8.14
   0  11   7    2.81    2.38
   0  11   7   -1.29    2.73
   0  11  -7    7.72    8.61
   0 -11  -8   -4.69    8.76
   0  11   8   -2.32    5.81
   0 -11   8    1.15    3.36
   0  11  -8    2.36    8.62
   0 -11  -9   -1.74    7.84
   0  11  -9    8.51    5.08
   0  11   9   -1.06    5.75
   0 -11   9   -1.38    4.33
   0  11  -9   11.93    9.71
   0  11 -10    1.43    4.16
   0 -11 -10   -0.15    8.15
   0  11  10   -4.98    7.14
   0 -11  10   -6.44    5.28
   0  11 -10    0.70    6.71
   0 -11 -11    1.00    7.60
   0  11 -11    3.23    4.90
   0 -11  11   -4.36    5.61
   0  11 -11    1.63    7.00
   0  11 -12    1.47    4.87
   0 -11 -12    5.43    7.11
   0 -11  12   -3.53    6.11
   0  11 -12    2.58    7.06
   0  11 -13   -2.42    5.56
   0 -11 -13    7.16    8.27
   0 -11  13   -8.50    6.95
   0  11 -13    2.16    6.97
   0 -11 -14    3.43    7.65
   0  11 -14   -1.40    5.55
   0 -11  14   -1.36    6.30
   0  11 -14   -8.10    8.48
   0  11 -15   -3.07    6.18
   0 -11 -15    4.00    8.52
   0  11 -15   -1.46    8.89
   0  11 -16    3.57    6.87
   0 -11 -16   -3.06    8.34
   0  11 -16   -1.50    7.42
   0 -11 -17    2.56   10.02
   0  11 -17   -4.53    6.75
   0  11 -17   -0.26    7.15
   0  11 -18   -2.05    7.44
   0 -11 -18   -2.19    8.06
   0 -11 -18   -3.43    9.71
   0  11 -18   -9.39   10.30
   0 -11 -19   -2.77   10.79
   0  11 -19    4.05    7.70
   0  11 -19    6.20    7.68
   0  11 -20   -1.99    6.85
   0 -12   0 2759.08   61.10
   0  12   0 2703.49   60.52
   0  12   0 2376.11   55.67
   0 -12   0 2409.64   66.67
   0  12   1   28.71    8.25
   0 -12   1    2.88    4.51
   0  12   1    5.00    3.70
   0  12   1   18.05    8.20
   0  12  -1    3.23    4.49
   0  12  -1   18.25    8.70
   0 -12   1    2.95    7.66
   0  12   2  913.65   35.40
   0 -12   2  829.55   28.89
   0 -12  -2  889.46   20.98
   0  12   2  958.73   32.81
   0  12   2  847.29   30.73
   0  12  -2  856.26   37.02
   0 -12   2  876.78   46.32
   0  12  -2  917.12   38.35
   0  12   3   13.56    7.34
   0 -12   3   10.94    4.67
   0 -12  -3    0.35    5.82
   0 -12  -3   -2.79    5.03
   0  12  -3   20.50    9.04
   0  12   3    7.17    4.15
   0  12   3    5.26    5.12
   0 -12   3    2.96    7.66
   0  12  -4  302.05   19.57
   0  12   4  369.33   25.38
   0 -12  -4  411.79   28.92
   0  12   4  322.00   17.79
   0  12  -4  382.27   26.29
   0  12   4  348.64   18.74
   0 -12   4  337.33   34.13
   0  12  -5   57.22    8.89
   0  12   5   74.85    9.51
   0 -12  -5   74.28   14.00
   0  12   5   82.53   13.18
   0  12   5   66.17    8.18
   0 -12   5   66.19   16.86
   0  12   5   62.57    7.89
   0  12  -5   84.85   14.62
   0  12   6 1675.35   44.36
   0  12  -6 2046.14   45.09
   0  12   6 1951.44   60.48
   0 -12  -6 2176.49   70.63
   0  12   6 1903.96   38.80
   0  12   6 1903.67   36.26
   0  12  -6 1897.34   61.48
   0  12   7  207.74   17.28
   0 -12  -7  259.89   25.97
   0  12   7  219.20   11.17
   0  12   7  214.21   11.26
   0  12  -7  243.65   23.70
   0 -12   8 1094.19   26.92
   0  12   8 1122.61   41.72
   0  12   8 1205.66   19.24
   0 -12  -9  405.13   33.45
   0 -12   9  303.07   16.39
   0  12   9  332.63   24.40
   0  12  -9  371.37   30.14
   0 -12 -10  214.39   24.83
   0  12 -10  193.56   14.89
   0  12  10  167.54   18.09
   0 -12  10  156.37   13.10
   0  12 -10  200.04   23.47
   0  12 -11   62.58    9.49
   0 -12 -11   55.47   13.36
   0 -12  11   45.05    8.06
   0  12 -11   59.72   14.13
   0 -12 -12  288.88   29.95
   0  12 -12  275.41   20.05
   0 -12  12  197.39   17.25
   0  12 -12  243.90   25.74
   0  12 -13   14.36    6.55
   0 -12 -13    8.91    7.93
   0 -12  13    6.43    5.13
   0  12 -13   12.73    8.33
   0  12 -14  903.61   39.89
   0 -12 -14  924.77   55.37
   0  12 -14  802.24   48.13
   0 -12 -15  124.36   21.19
   0  12 -15  116.62   15.89
   0  12 -15   98.09   18.08
   0  12 -16  216.69   22.11
   0 -12 -16  240.65   30.03
   0  12 -16  200.29   25.54
   0 -12 -17  306.51   34.00
   0  12 -17  303.40   27.12
   0 -12 -17  289.89   32.12
   0  12 -17  265.66   29.94
   0  12 -18   37.19   11.30
   0 -12 -18   34.68   12.83
   0 -12 -18   28.17   12.48
   0  12 -18   22.17   10.64
   0 -12 -19  116.18   22.08
   0  13   0    2.10    5.27
   0  13   0   -1.19    3.59
   0 -13   1    1.37    4.25
   0  13   1    3.82    6.06
   0 -13   1   -3.16    8.14
   0  13  -1   -0.07    3.97
   0  13   1    1.40    3.96
   0  13  -1    2.01    6.35
   0  13   2   15.87    7.86
   0 -13   2    0.69    4.14
   0 -13  -2    3.28    3.06
   0 -13  -2    0.02    5.33
   0  13  -2    1.70    3.92
   0  13   2    3.83    4.05
   0 -13   2    1.84    6.75
   0  13   2    5.09    5.36
   0  13  -2    9.44    7.18
   0 -13  -3   -3.68    3.76
   0 -13   3    3.17    4.55
   0  13   3   14.80    7.67
   0 -13  -3    0.83    6.13
   0  13  -3  -19.88   11.57
   0  13  -3    3.07    7.26
   0 -13   3   -2.55    9.13
   0  13   3    3.47    3.98
   0  13  -3   -1.96    5.05
   0  13   3   -1.40    4.58
   0  13  -4  -16.40   11.08
   0 -13  -4   -6.31    5.52
   0  13   4   17.64    8.61
   0 -13  -4   -2.71    7.76
   0  13   4   -0.93    4.06
   0  13   4    3.93    4.88
   0  13  -4    3.54    7.05
   0 -13   4   -1.82    8.65
   0  13  -5  -14.25    9.89
   0  13   5   11.01    9.22
   0 -13  -5   -3.39    6.54
   0  13   5   -2.75    3.52
   0  13  -5    2.38    6.95
   0  13   5    1.30    3.67
   0  13   6    5.85    5.47
   0  13  -6   10.44    8.31
   0 -13  -6   -2.77    7.55
   0  13   6    2.16    3.49
   0  13  -6    7.10    8.84
   0  13   6    2.22    3.77
   0  13   7    7.94    5.94
   0 -13  -7    3.87    7.54
   0  13   7   -0.69    2.74
   0  13  -7    5.18    9.11
   0  13   7    1.70    3.31
   0  13   8    1.23    5.21
   0  13   8    2.39    2.73
   0 -13  -8   -0.13    7.02
   0  13   8    0.25    1.43
   0  13  -8   13.93    9.42
   0 -13  -9   -5.31    7.69
   0  13   9    3.42    5.20
   0 -13   9    2.11    3.47
   0  13  -9    8.36    8.31
   0 -13 -10   -1.37    6.79
   0 -13  10    4.63    3.55
   0  13  10   -0.18    4.81
   0  13 -10    7.07    7.78
   0 -13 -11   -5.40    8.88
   0 -13  11    3.86    4.07
   0  13 -11   -0.46    7.48
   0 -13 -12    3.39    7.19
   0  13 -12    1.14    7.86
   0  13 -13   -1.00    5.28
   0 -13 -13    4.42    7.24
   0  13 -13    2.24    7.06
   0 -13 -14    1.86    7.45
   0  13 -14    3.16    5.63
   0  13 -14    1.73    6.83
   0  13 -15    1.67    5.72
   0 -13 -15    3.26    8.02
   0  13 -15   -2.36    9.28
   0 -13 -16   -0.10    7.76
   0 -13 -16   -4.29   10.09
   0  13 -16   -2.20    8.14
   0 -13 -17    1.62    7.41
   0 -13 -17   -6.21   10.83
   0  13 -17   -3.76    8.58
   0 -13 -18  -11.26   13.01
   0  14   0  614.96   30.94
   0  14   0  489.39   27.85
   0  14   1 2130.32   55.88
   0  14  -1 2211.53   59.93
   0  14  -1 2383.57   61.80
   0  14   1 2303.61   58.03
   0 -14   2  201.18   15.32
   0  14   2  194.96   17.37
   0  14  -2  202.77   19.55
   0  14   2  199.88   18.40
   0 -14   2  192.39   22.11
   0  14  -2  185.88   18.44
   0 -14  -3  192.74   11.22
   0  14  -3  144.42   15.42
   0 -14  -3  206.33   20.23
   0  14   3  182.24   15.89
   0  14  -3  177.39   18.63
   0  14   3  191.34   15.64
   0  14  -3  192.05   19.51
   0  14  -4   -9.53   11.00
   0 -14  -4    9.25    7.42
   0  14   4   20.56    9.17
   0 -14  -4    0.00    4.21
   0  14   4   -0.78    4.01
   0  14   4    6.60    5.01
   0  14  -4    7.46    7.67
   0  14  -5  990.61   38.13
   0 -14  -5  995.41   32.51
   0 -14  -5 1048.52   47.52
   0  14   5  968.72   34.10
   0  14  -5 1056.07   45.96
   0  14   5  943.92   30.99
   0  14  -6  235.85   18.58
   0 -14  -6  239.89   24.49
   0  14   6  215.50   15.36
   0  14   6  197.73   13.86
   0  14  -6  209.03   22.69
   0  14   7 2403.11   57.86
   0  14   7 2514.92   44.85
   0  14  -7 2555.55   75.72
   0  14   7 2587.30   44.51
   0  14   8  302.41   22.02
   0  14   8  305.93   11.14
   0  14  -8  357.54   29.89
   0  14   8  315.87   13.23
   0 -14  -9 1262.06   57.94
   0  14   9 1078.42   43.24
   0  14  -9 1197.22   54.08
   0 -14 -10  117.62   19.32
   0  14  10   93.59   14.12
   0  14 -10   93.27   16.59
   0 -14 -11    4.42    7.09
   0  14 -11    4.90    7.62
   0 -14 -12   11.62    9.18
   0  14 -12   15.02    9.84
   0 -14 -13  781.29   50.40
   0 -14 -13  710.52   43.09
   0  14 -13  735.91   46.54
   0 -14 -14  114.88   20.73
   0 -14 -14   88.81   16.60
   0  14 -14   88.34   18.16
   0 -14 -15  844.63   54.32
   0 -14 -15  757.13   47.26
   0  14 -15  717.47   49.08
   0 -14 -16   29.35   12.35
   0 -14 -16   28.97   11.26
   0  14 -16   17.61    9.40
   0 -14 -17   55.18   14.32
   0 -14 -18   22.45   10.68
   0  15   0   -1.36    3.51
   0  15   0    2.04    5.57
   0 -15  -1   -1.61    5.16
   0  15   1   -1.59    3.52
   0  15  -1   -2.89    4.44
   0  15  -1    1.36    5.89
   0  15   1    4.70    5.99
   0 -15  -2   -1.55    5.67
   0  15   2    1.44    3.23
   0  15   2    4.69    4.71
   0  15  -2   -0.46    5.84
   0  15  -2    0.89    3.91
   0 -15  -3   -5.85    6.35
   0 -15  -3    4.94    3.35
   0  15  -3   -8.60    9.75
   0  15   3   -0.31    3.91
   0  15  -3    5.99    6.68
   0  15   3   -0.88    4.16
   0  15  -4   -9.54   10.48
   0 -15  -4    0.24    2.90
   0 -15  -4   -3.80    5.92
   0  15   4   -1.69    4.07
   0  15   4    0.29    3.89
   0  15  -4    4.59    7.02
   0  15  -5  -10.59    8.92
   0 -15  -5   -2.34    4.31
   0 -15  -5   -0.71    5.62
   0  15   5   -0.62    3.59
   0  15  -5   -1.37    5.73
   0  15   5   -0.24    3.48
   0  15  -6    4.53    7.92
   0 -15  -6    3.34    5.93
   0  15   6   -1.10    3.10
   0  15  -6   -0.83    5.89
   0  15   6   -2.50    3.63
   0  15   7   -0.24    3.30
   0 -15  -7    1.96    6.10
   0  15   7    0.87    3.03
   0  15  -7   13.86    9.26
   0 -15  -8   -1.14    7.14
   0 -15  -8   -1.15    5.71
   0  15   8    4.35    5.82
   0  15   8    1.14    3.04
   0  15  -8    3.67    7.00
   0 -15  -9   -6.32    8.71
   0 -15  -9   -1.94    6.89
   0  15   9    6.66    6.35
   0  15  -9   -0.98    6.79
   0 -15 -10   -4.42    6.48
   0 -15 -10   -1.13    7.16
   0  15 -10   -1.80    6.30
   0 -15 -11   -7.78    8.49
   0 -15 -11   -1.41    6.98
   0  15 -11   -0.95    6.51
   0 -15 -12   -6.81    7.26
   0 -15 -12    2.39    7.64
   0  15 -12    2.85    7.10
   0 -15 -13   -0.53    7.14
   0 -15 -13  -12.11    9.37
   0  15 -13    1.30    7.50
   0 -15 -14   -6.63    9.58
   0 -15 -14   -4.94    9.78
   0  15 -14   -0.76    7.69
   0 -15 -15   -1.55    8.21
   0 -15 -15   -8.76    9.69
   0  15 -15   -3.06    9.25
   0 -15 -16   -0.30    8.58
   0 -15 -17   -5.18   10.00
   0 -15 -18    1.37    8.36
   0 -16   0  177.77   17.50
   0  16   0  169.07   17.22
   0  16   0  157.98   17.58
   0 -16  -1  127.35   15.58
   0  16   1  118.46   15.32
   0  16   1  124.36   14.49
   0  16  -1  119.81   15.33
   0  16  -2  122.53   15.99
   0 -16  -2  178.89   18.33
   0  16   2  152.86   16.35
   0  16  -2  160.35   17.99
   0  16   2  162.09   15.60
   0  16  -3    2.74    9.51
   0 -16  -3   29.49    8.75
   0  16   3   20.71    6.09
   0  16   3   18.27    6.12
   0  16  -3   21.60    8.71
   0  16  -4   -6.19    9.62
   0 -16  -4   -2.60    5.53
   0 -16  -4    3.35    3.32
   0  16   4    2.34    3.52
   0  16  -4    2.10    6.15
   0  16   4    1.76    3.77
   0  16  -5   32.70    8.48
   0 -16  -5   54.49   11.73
   0 -16  -5   57.81    7.56
   0  16   5   53.40    9.00
   0  16  -5   54.87   12.00
   0  16   5   49.92    7.96
   0  16  -6  314.82   23.15
   0 -16  -6  270.96   25.42
   0  16   6  285.34   19.34
   0  16  -6  267.10   25.31
   0  16   6  261.37   16.99
   0 -16  -7  387.56   31.34
   0  16   7  370.45   19.02
   0  16  -7  373.52   30.45
   0 -16  -8  157.22   20.81
   0 -16  -8  152.48   15.60
   0  16  -8  144.88   19.81
   0 -16  -9  224.73   25.67
   0 -16  -9  202.77   18.55
   0  16  -9  197.77   23.27
   0 -16 -10   37.02    8.69
   0 -16 -10   35.95   11.36
   0  16 -10   48.25   12.88
   0 -16 -11  132.24   20.57
   0 -16 -11  119.02   16.33
   0  16 -11  115.62   19.36
   0 -16 -12  148.46   22.46
   0 -16 -12  138.33   18.30
   0  16 -12  136.36   21.65
   0 -16 -13    7.61    7.02
   0 -16 -13   -3.17    7.42
   0  16 -13    0.10    7.44
   0 -16 -14   16.25   10.19
   0 -16 -14   14.81    7.82
   0  16 -14   12.54    9.33
   0 -16 -15   60.27   13.89
   0 -16 -16   15.01    8.48
   0 -16 -17  149.88   23.09
   0 -17   0    8.75    6.38
   0  17   0    3.43    5.41
   0 -17  -1    2.20    5.64
   0 -17   1    1.93    4.89
   0  17  -1  -15.24   11.94
   0  17  -1    7.03    5.66
   0  17   1   -1.52    4.87
   0  17   1    3.11    4.12
   0 -17  -2    0.57    4.92
   0  17  -2   -8.07   10.76
   0  17   2   -2.34    4.21
   0  17  -2    1.57    5.44
   0  17   2    1.13    4.38
   0  17  -3  -12.96   11.06
   0 -17  -3   -9.57    7.18
   0  17   3   -2.06    5.42
   0  17  -3   -0.58    5.53
   0  17   3   -2.79    5.06
   0  17  -4   -6.37   10.06
   0 -17  -4   -1.90    6.00
   0  17   4   -3.53    4.73
   0  17   4   -3.20    5.03
   0  17  -4    2.41    5.69
   0 -17  -5   -0.61    3.09
   0 -17  -5   -3.46    6.29
   0  17  -5   -9.25    8.52
   0  17   5   -1.58    4.46
   0  17  -5   -2.23    6.09
   0 -17  -6   -0.02    6.65
   0 -17  -6    0.07    3.67
   0  17  -6   11.13    9.53
   0  17   6   -2.39    4.88
   0  17  -6    1.15    6.15
   0 -17  -7   -0.17    6.27
   0  17  -7   -1.83    6.20
   0 -17  -8   -6.58    5.91
   0 -17  -8   -1.75    7.39
   0  17  -8   -3.24    6.38
   0 -17  -9   -0.93    4.38
   0 -17  -9   -4.57    6.60
   0  17  -9   -0.11    6.50
   0 -17 -10    2.50    6.50
   0 -17 -10   -3.81    6.49
   0  17 -10   -3.32    7.28
   0 -17 -11   -8.18    9.78
   0 -17 -11    1.52    5.23
   0  17 -11    6.61    8.97
   0 -17 -12   -4.46    8.65
   0 -17 -12   -2.24    7.45
   0  17 -12   -6.30    8.97
   0 -17 -13    1.78    8.99
   0 -17 -13   -3.59    6.96
   0  17 -13   -0.78    8.27
   0 -17 -14   -4.06    7.20
   0 -18   0  602.60   31.87
   0  18   0  523.09   31.04
   0  18  -1   56.09   13.78
   0  18  -1   70.85   12.47
   0  18   1   96.13   14.56
   0 -18  -2  286.48   23.89
   0  18  -2  231.41   23.79
   0  18  -2  236.51   22.52
   0  18   2  257.05   20.77
   0  18  -3   -9.96   10.57
   0  18  -3    3.46    6.19
   0 -18  -4    5.32    5.69
   0  18  -4   -3.69    9.33
   0  18  -4    4.48    5.78
   0  18   4    3.94    4.17
   0 -18  -5    2.53    5.59
   0  18  -5    4.84    8.01
   0  18   5    5.80    4.24
   0  18  -5    7.24    7.58
   0 -18  -6  281.04   26.64
   0  18  -6  328.85   26.50
   0  18  -6  250.90   25.20
   0 -18  -7   56.75   13.25
   0  18  -7   38.47   11.69
   0 -18  -8  179.44   22.80
   0  18  -8  178.78   23.08
   0 -18  -9  128.41   20.26
   0  18  -9  130.46   20.04
   0 -18 -10    4.65    7.90
   0  18 -10    2.93    7.70
   0 -18 -11  117.89   20.35
   0  18 -11   95.47   17.97
   0 -18 -12  198.91   27.02
   0 -19   0   10.51    6.95
   0  19   0   -8.32   10.87
   0  19   0    0.24    5.19
   0 -19  -1   11.51    7.38
   0  19  -1   -2.99   10.90
   0  19   1    0.88    4.77
   0  19  -1   -5.89    6.68
   0 -19  -2    6.53    6.60
   0  19  -2  -13.25   11.98
   0  19  -2    1.85    5.38
   0  19   2    2.19    4.93
   0 -19  -3    0.36    5.50
   0  19  -3  -13.07   11.79
   0  19   3   -1.54    4.37
   0  19  -3   -3.86    6.35
   0 -19  -4    4.25    6.77
   0  19  -4   -3.86    9.48
   0  19  -4    4.16    6.55
   0  19   4   -4.43    5.68
   0 -19  -5   -1.73    6.38
   0  19  -5    8.48    9.79
   0  19  -5   -0.75    6.57
   0 -19  -6    3.99    6.39
   0  19  -6    1.17    6.03
   0 -19  -7    0.72    6.98
   0  19  -7    7.66    7.90
   0 -19  -8    0.63    6.18
   0  19  -8    1.34    6.53
   0 -19  -9    6.09    8.07
   0  19  -9   -3.76    8.40
   0 -19 -10   13.12    9.45
   0  19 -10    3.86    7.66
   0 -19 -11    1.59    8.08
   0  20   0  350.36   32.45
   0  20   0  305.55   25.43
   0 -20  -1 1165.14   47.24
   0  20  -1 1037.69   54.89
   0  20   1 1003.52   54.55
   0  20  -1  989.14   46.89
   0  20   1 1077.39   45.59
   0  20  -2   99.14   16.97
   0  20  -2   97.57   15.43
   0 -20  -3  164.85   19.46
   0  20  -3  138.05   19.83
   0  20  -3  126.31   17.99
   0  20   3  144.81   16.22
   0 -20  -4   15.63    7.44
   0  20  -4   22.49    9.91
   0 -20  -5  423.04   32.47
   0  20  -5  398.62   32.79
   0 -20  -6   36.23   11.95
   0  20  -6   15.69    9.63
   0 -20  -7  995.56   52.53
   0  20  -7 1011.86   53.94
   0 -20  -8   31.37   13.15
   0  20  -8   17.25   10.98
   0 -20  -9  499.23   39.36
   0 -20 -10   -0.55    7.54
   0  21   0  -15.96   13.12
   0  21   0   -2.30    5.32
   0  21  -1   -5.79   11.46
   0  21   1   -3.13   11.19
   0  21   1    4.09    5.26
   0  21  -1    0.19    5.12
   0  21   2  -15.82   12.38
   0  21  -2   -5.41   12.19
   0  21  -2   -3.80    6.63
   0  21   2   -1.30    6.13
   0 -21  -3   -1.64    5.48
   0  21   3  -16.55   14.63
   0  21  -3   -2.81    7.11
   0 -21  -4    4.65    6.81
   0  21  -4   -1.52    7.49
   0 -21  -5   -4.24    6.99
   0  21  -5    2.42    6.22
   0 -21  -6    4.69    7.22
   0  21  -6    0.45    6.70
   0 -21  -7    8.82    9.33
   0  21  -7    4.20    7.02
   0 -21  -8    0.96    6.88
   0 -21  -9    6.86    8.26
   0  22   0  277.55   30.86
   0  22   0  267.04   25.06
   0  22  -1  293.96   32.46
   0  22   1  317.96   33.81
   0  22   1  314.61   26.20
   0  22  -1  291.39   26.84
   0  22   2   96.12   18.53
   0  22  -2   85.85   16.04
   0  22   3   81.90   17.54
   0  22  -3   94.20   16.30
   0  22   4   -1.08   11.96
   0  22  -4   11.64    8.22
   0 -22  -5    8.53    7.11
   0  22   5  -16.25   17.49
   0  22  -5   -5.63    8.08
   0 -22  -6  201.99   24.23
   0 -22  -7  107.22   18.87
   0 -22  -8  177.25   24.32
   0  23   1  -17.86   14.77
   0  23  -1   -7.71    8.85
   0  23   2  -17.60   15.55
   0  23  -2   -6.57    7.58
   0  23   3  -13.34   14.51
   0  23  -3   -7.28    8.14
   0  23  -4   -5.39    8.19
  -1   0   2  497.25   13.54
   1   0   2  416.26   10.48
  -1   0  -2  406.52   10.92
   1   0   2  479.83   13.62
   1   0  -2  448.36   10.55
  -1   0   2  428.45   10.07
   1   0   3    1.09    1.68
  -1   0  -3    6.50    2.61
  -1   0   3    0.07    2.93
  -1   0  -3    0.41    1.52
   1   0   3    0.34    1.63
   1   0  -3    2.62    1.86
   1   0  -3    2.83    1.96
   1   0   4  944.38   21.98
   1   0  -4 1001.92   22.92
  -1   0  -4  867.38   19.28
  -1   0   4  891.09   29.23
  -1   0  -4  835.61   17.13
   1   0  -4  978.08   26.30
   1   0   4  962.70   18.91
  -1   0  -5    8.78    4.05
   1   0   5   -2.15    3.70
   1   0  -5   14.43    6.44
  -1   0   5   -5.15    8.18
  -1   0  -5    4.79    3.00
   1   0   5    1.65    2.61
   1   0  -5   -6.71    6.63
  -1   0  -6  528.86   18.44
   1   0  -6  449.06   25.32
   1   0   6  516.96   24.11
  -1   0   6  476.95   19.10
   1   0   6  503.11   17.69
  -1   0  -6  463.18   15.00
   1   0  -6  439.41   20.41
   1   0   7    0.87    5.70
  -1   0  -7    1.86    3.20
   1   0  -7   -0.04    7.37
  -1   0  -7   -0.61    2.65
   1   0  -7   -0.88    3.64
   1   0   7    1.99    3.64
  -1   0   7   -0.20    3.43
  -1   0  -8  311.86   16.52
   1   0  -8  298.88   26.30
   1   0   8  259.70   26.13
   1   0  -8  307.78   15.67
  -1   0   8  300.83   18.47
  -1   0  -8  299.16   13.81
   1   0   8  305.76   18.08
  -1   0  -9    2.88    4.02
   1   0   9   -2.82    8.84
   1   0  -9    5.68    7.77
  -1   0  -9    4.62    3.42
   1   0   9    3.08    5.57
   1   0  -9    4.75    4.21
  -1   0   9    1.58    4.21
  -1   0 -10   25.65    6.35
   1   0 -10   20.50    8.22
   1   0  10   32.87   13.38
  -1   0 -10   24.50    5.24
   1   0  10   26.49    9.05
   1   0 -10   23.46    5.34
  -1   0  10   20.52    6.06
   1   0 -11    0.96    5.36
  -1   0 -11    2.35    4.74
   1   0  11   13.80   10.95
  -1   0  11   -5.94   12.56
  -1   0 -11    2.84    4.09
   1   0  11    6.81    8.97
   1   0 -11   -0.40    3.39
  -1   0 -12  159.98   14.92
   1   0 -12  170.74   17.52
   1   0  12  180.99   24.29
  -1   0  12  156.54   23.89
   1   0  12  193.08   25.60
   1   0 -12  157.95   12.47
   1   0  13    7.95   10.68
   1   0 -13   -7.46    7.07
  -1   0 -13    3.48    6.15
  -1   0  13   -7.36   14.57
   1   0  13   -3.57   11.77
   1   0  14  255.24   26.27
  -1   0 -14  253.43   19.84
   1   0 -14  232.26   20.23
   1   0  14  258.32   30.46
   1   0  15   10.16    8.75
  -1   0 -15    5.39    6.25
   1   0 -15   -7.23    7.35
   1   0  15  -11.41   13.50
  -1   0 -16  176.43   17.65
   1   0  16  158.62   21.34
   1   0 -16  156.32   17.70
  -1   0 -16  147.66   14.83
   1   0 -16  165.52   14.48
   1   0  16  176.14   25.51
   1   0 -17    0.17    4.59
  -1   0 -17    6.61    6.72
  -1   0 -17    0.95    4.30
   1   0 -17   -2.03    4.32
  -1   0 -17  -10.88   13.04
   1   0 -17    2.98    4.27
   1   0  17    6.30    8.88
  -1   0 -18   17.55    9.28
   1   0 -18   35.29   10.12
  -1   0 -18   40.82   11.16
   1   0 -18   25.91    7.57
  -1   0 -18   29.47    8.52
   1   0  18   34.18   12.99
   1   0 -19   -1.33    5.21
  -1   0 -19   -8.68   13.73
   1   0 -19    2.62    5.52
   1   0  19   -7.69   10.13
  -1   0 -19    5.80    6.13
   1   0 -20  381.21   29.45
   1   0 -20  380.73   24.69
  -1   0 -20  395.87   26.85
  -1   0 -20  404.72   39.35
   1   0  20  334.93   27.08
  -1   0 -21    3.23    8.62
   1   0 -21   26.66    9.39
   1   0 -22  362.12   29.90
  -1   1   2  459.34   14.09
   1   1  -2  488.57   13.08
   1  -1   2  390.70   12.53
   1   1   2  483.30   13.89
  -1  -1   2  491.21   13.00
   1   1   2  463.28   12.36
   1   1   2  422.18   11.01
  -1  -1  -2  423.27   11.32
   1  -1   2  469.91   11.70
   1   1  -2  474.58   13.22
   1  -1   3   76.09    4.59
  -1  -1   3   86.23    7.43
   1   1   3   76.15    4.73
  -1   1   3   81.27    7.75
   1  -1   3   72.01    4.80
   1   1   3   74.58    6.21
   1  -1  -3   74.86    4.13
  -1  -1  -3   73.18    5.28
   1   1  -3   77.59    7.16
   1  -1   3   87.52    5.89
   1   1  -4  736.72   17.39
   1  -1  -4  691.07   22.09
   1   1   4  678.06   20.79
   1  -1   4  578.46   15.10
  -1  -1  -4  718.28   20.08
  -1   1  -4  599.67   20.92
  -1  -1   4  641.48   24.20
  -1  -1  -4  557.52   13.49
  -1   1   4  647.03   23.95
   1  -1  -4  669.37   15.57
   1   1  -4  652.00   25.77
   1  -1   4  707.41   18.16
  -1   1  -4  611.59   17.22
  -1  -1   4  660.20   22.17
   1  -1  -4  656.02   17.58
   1   1   4  604.03   13.78
   1  -1   5   95.39    8.00
   1  -1  -5  121.53   13.12
  -1   1   5  148.31   12.66
  -1  -1  -5  104.91    9.16
   1   1  -5  124.17    9.99
   1   1   5  113.47   10.41
  -1   1  -5  100.70    7.22
  -1   1   5   71.95    9.98
  -1  -1  -5   97.86    6.20
  -1  -1   5   87.64   10.64
  -1   1  -5   92.37    7.44
   1  -1  -5   88.82    9.42
   1   1   5  110.43    6.72
   1   1  -5   85.40   11.93
   1  -1   5  115.54    8.81
  -1  -1   5  104.03   10.68
   1   1  -6   28.70    7.87
  -1   1  -6   26.43    4.56
   1  -1   6   19.82    5.49
  -1   1   6   45.92    8.74
   1   1   6   26.57    7.05
  -1  -1  -6   21.33    5.01
   1  -1  -6   29.12    9.72
  -1  -1   6   -9.76    8.63
  -1  -1  -6   22.22    3.60
  -1   1   6    6.48    8.17
   1  -1   6   25.31    5.43
  -1   1  -6   21.11    4.28
  -1  -1   6   22.58    6.81
   1   1   6   22.70    3.84
   1   1  -6   17.91    7.23
   1  -1  -6   20.77    4.93
   1  -1   7    8.63    6.08
  -1   1  -7   10.90    3.89
   1  -1  -7    4.60    7.82
  -1   1   7   28.89    7.40
   1   1  -7    6.07    5.85
   1   1   7    5.67    6.33
  -1  -1  -7    9.71    4.65
  -1  -1  -7   11.44    3.25
   1  -1   7   15.76    5.59
   1  -1  -7   11.22    3.77
   1   1  -7    8.93    5.47
  -1  -1   7    8.43    5.81
   1   1   7    7.95    3.21
  -1   1  -7    9.46    3.61
  -1   1  -8  316.68   15.57
   1   1   8  282.83   28.24
   1  -1  -8  311.63   27.95
   1   1  -8  306.11   24.36
  -1   1   8  329.21   21.58
   1  -1   8  246.89   24.66
  -1  -1  -8  346.12   19.07
  -1  -1  -8  306.15   13.22
   1   1   8  309.67   16.47
   1  -1  -8  312.65   13.51
   1   1  -8  312.06   17.98
  -1  -1   8  352.85   24.01
  -1   1  -8  334.17   16.05
   1  -1   8  329.09   20.66
  -1   1  -9  142.90   11.32
   1   1  -9  144.41   16.20
  -1  -1  -9  147.72   13.56
  -1   1   9  150.28   16.34
   1  -1  -9  145.58   18.73
   1  -1   9   77.67   15.72
   1   1   9  108.47   19.60
  -1  -1  -9  140.59    9.73
   1  -1   9  133.82   15.74
  -1   1  -9  136.55   10.96
   1   1  -9  132.66   12.11
  -1  -1   9  148.17   15.95
   1   1   9  141.68   13.54
   1  -1  -9  131.46    9.29
   1  -1  10  879.71   51.19
  -1  -1 -10  972.48   34.57
   1  -1 -10 1036.24   47.68
  -1   1  10  809.47   36.94
   1   1 -10  934.44   37.66
  -1   1 -10  883.13   28.80
   1   1  10  960.82   56.17
  -1  -1 -10  870.14   25.00
  -1   1  10  987.41   53.17
   1  -1  10  877.58   43.77
   1  -1 -10  882.63   24.10
   1   1  10  988.98   39.37
  -1  -1  10  916.17   40.36
  -1   1 -10  927.63   29.07
   1   1 -10  832.71   29.04
  -1   1 -11   97.09   10.80
   1   1 -11  107.45   13.12
   1  -1  11   97.63   17.87
   1   1  11  128.56   22.84
  -1  -1 -11   94.35   12.03
   1  -1 -11  104.57   15.23
  -1  -1 -11   93.62    9.28
  -1  -1  11   66.26   14.34
  -1   1  11  104.29   17.90
   1   1  11  105.81   15.69
  -1  -1  11   96.67   14.15
   1  -1 -11   86.86    8.39
   1   1 -11   90.17   10.44
   1  -1  11  103.04   18.53
  -1   1 -12  154.84   13.49
   1  -1 -12  157.19   18.22
   1   1  12  195.21   26.70
   1   1 -12  152.57   15.29
  -1  -1 -12  160.45   16.27
   1  -1  12  166.84   21.93
  -1   1  12  160.90   24.03
  -1  -1 -12  149.33   12.22
  -1  -1  12  117.53   21.89
   1   1  12  167.12   22.66
   1  -1 -12  142.83   10.86
  -1  -1  12  132.29   16.32
   1  -1  12  162.29   24.95
  -1   1 -13    8.45    5.94
   1   1  13   13.10   10.71
   1  -1  13    2.10    7.25
  -1  -1 -13    2.56    6.12
   1   1 -13   -7.68    7.38
   1  -1 -13   -1.82    6.89
  -1  -1  13  -12.30   13.51
   1  -1  13    5.21   12.14
   1  -1 -13    2.13    3.54
   1   1  13    1.04   10.04
   1   1  14   23.31   10.53
   1  -1  14   23.07    9.73
   1   1 -14   13.74    5.38
  -1   1 -14   27.77    8.13
   1  -1 -14   15.58    6.77
  -1  -1 -14   28.62    8.75
  -1   1 -14   23.83    7.33
   1   1  14    9.74   10.48
   1  -1  14   24.98   14.21
   1  -1 -15   11.56    6.52
   1   1 -15   11.43    5.46
  -1  -1 -15   19.74    7.99
   1  -1  15   15.60    8.87
   1   1  15   21.96   10.25
  -1   1 -15   20.73    7.78
  -1   1 -15   15.79    6.47
   1   1  15    7.66    8.98
   1  -1  15   15.14   11.57
   1   1 -15   17.08    5.75
  -1  -1 -16  256.78   22.43
   1   1 -16  251.04   20.22
  -1   1 -16  252.77   20.03
   1  -1  16  259.85   24.77
   1  -1 -16  246.29   22.60
  -1   1 -16  249.71   19.23
  -1   1 -16  238.74   27.56
   1   1 -16  270.11   19.06
   1  -1  16  266.40   33.24
   1   1  16  228.30   25.80
   1   1 -17   26.83    7.43
  -1  -1 -17   43.04   10.87
   1  -1 -17   26.40    9.16
   1  -1  17   47.28   13.02
  -1   1 -17    8.08    7.64
  -1   1 -17   37.41    9.67
  -1  -1 -17   30.86    7.84
  -1  -1 -17   18.08   10.48
  -1   1 -17   32.39    8.66
   1   1  17   31.95   11.22
   1   1 -17   21.36    6.68
   1  -1 -17   33.81    8.55
   1  -1  17   22.86   11.45
   1  -1 -18  241.34   23.85
  -1  -1 -18  237.84   23.06
   1   1 -18  177.03   18.40
  -1  -1 -18  206.95   29.72
  -1   1 -18  175.42   24.79
  -1   1 -18  184.60   18.01
  -1  -1 -18  222.21   19.18
   1   1 -18  187.39   17.04
   1  -1 -18  209.06   17.15
   1  -1 -18  251.32   21.12
  -1  -1 -19   -9.70   11.63
  -1   1 -19   -4.14    9.69
   1   1 -19    6.24    5.74
   1  -1 -19   -0.12    5.66
  -1  -1 -19   11.67    8.32
   1   1 -19   12.80    6.47
   1  -1 -19    2.84    4.30
  -1  -1 -19    3.81    4.62
  -1   1 -19    5.22    5.27
   1  -1  19   -8.47    9.39
   1  -1 -20   74.52   14.60
  -1   1 -20   45.97   15.70
   1   1 -20   79.13   14.08
  -1  -1 -20   41.02   15.49
  -1   1 -20   54.49   11.66
   1   1 -20   67.64   11.72
   1  -1 -21  101.94   16.70
  -1  -1 -21   80.10   19.86
  -1   1 -21   81.90   19.40
   1   1 -21  102.73   15.81
   1   1 -22  160.34   19.87
   1  -1 -22  112.43   18.17
   1  -1 -23  139.07   20.58
   1  -2   0    1.10    1.28
  -1   2   0    0.77    1.43
  -1  -2   0   -3.28    2.59
   1   2   0    0.78    1.82
   1  -2  -1  161.36    5.36
  -1  -2   1  164.73    7.44
  -1   2   1  146.73    5.62
  -1  -2  -1  185.35    7.73
   1   2   1  184.75    7.70
   1   2   1  182.25    7.20
   1   2   1  165.38    7.37
   1  -2   1  194.81    7.54
   1   2  -1  174.55    8.46
  -1   2   2 2251.81   32.09
   1   2  -2 2636.97   28.81
  -1  -2   2 2303.10   26.85
   1   2   2 2494.04   31.29
  -1  -2  -2 2330.82   27.60
   1   2   2 2285.90   27.53
   1   2  -2 2417.84   36.01
   1  -2   2 2511.00   29.79
  -1   2   3  612.45   20.73
  -1  -2   3  617.67   18.62
   1   2   3  632.80   18.95
  -1   2  -3  522.44   16.24
   1   2   3  572.96   13.81
  -1  -2  -3  608.81   14.47
  -1  -2   3  616.11   21.51
   1  -2   3  658.61   17.59
  -1  -2   4 3341.40   51.79
  -1   2   4 3143.21   53.42
  -1   2  -4 3087.72   44.70
  -1   2   4 3276.82   51.84
   1   2   4 3386.15   50.29
  -1  -2  -4 3005.32   34.34
   1   2  -4 3100.72   61.63
   1  -2   4 3475.47   45.01
  -1  -2   4 3356.80   58.61
  -1  -2   5    5.26    5.79
  -1   2  -5    0.38    5.42
  -1   2   5    1.88    5.66
   1   2   5   18.93    2.95
   1  -2   5    7.49    2.21
   1   2  -5   30.06    5.24
   1   2   5   25.47    6.09
   1  -2  -5   28.44    9.19
  -1   2   5   40.06    9.91
  -1  -2  -5   15.20    4.87
   1  -2   5   10.92    2.70
  -1  -2  -5   17.97    3.42
   1  -2   5   21.68    5.48
   1  -2  -5   20.04    2.69
  -1   2  -5   21.95    5.08
  -1  -2   5   16.30    7.09
   1   2  -5   17.09    8.52
   1  -2  -5   19.79    4.56
  -1  -2  -6  454.83   21.49
   1  -2  -6  408.79   28.71
   1   2  -6  401.26   20.29
   1   2   6  440.15   25.97
   1  -2   6  436.13   18.73
  -1   2   6  425.61   23.63
  -1  -2   6  356.45   24.18
   1  -2   6  369.80   10.59
  -1  -2  -6  417.26   12.85
  -1   2   6  460.81   26.09
  -1   2  -6  468.92   18.83
   1  -2  -6  414.16   12.55
   1   2  -6  361.13   23.85
   1   2   6  453.60   13.22
  -1  -2   6  437.25   27.11
   1  -2   6  460.26   20.83
   1   2  -7  230.34   18.72
  -1  -2  -7  337.39   19.64
   1   2   7  318.20   26.24
   1  -2  -7  239.15   24.33
  -1   2  -7  302.28   12.56
   1  -2   7  305.66   20.86
  -1   2   7  307.62   21.52
  -1  -2  -7  316.10   12.01
  -1   2   7  338.31   25.52
   1   2   7  325.99   12.92
   1  -2   7  339.84   20.24
  -1   2  -7  344.05   16.98
   1   2  -7  300.91   20.16
  -1  -2   7  315.38   25.22
   1  -2  -7  315.24   10.72
   1  -2  -8  170.97   22.47
  -1   2  -8  179.05   10.79
   1  -2   8  159.30   19.17
  -1  -2  -8  189.74   15.64
   1   2   8  141.39   20.85
  -1   2   8  168.34   17.31
   1   2  -8  170.45   16.25
  -1   2   8  210.73   21.18
  -1  -2  -8  172.01    9.50
   1  -2   8  187.35   17.66
  -1  -2   8  176.36   20.01
   1  -2  -8  173.33    8.33
  -1   2  -8  178.01   13.15
   1   2  -8  170.65   15.17
   1   2   8  169.73   11.08
  -1  -2  -9  799.31   32.98
  -1   2  -9  746.29   22.99
   1  -2   9  571.83   38.95
   1   2  -9  792.50   31.36
   1   2   9  713.44   48.21
  -1   2   9  646.08   34.07
   1  -2  -9  865.43   46.72
  -1   2   9  898.22   46.50
  -1  -2  -9  744.88   20.98
   1  -2   9  796.66   39.69
  -1   2  -9  798.45   27.66
   1   2   9  777.95   26.84
  -1  -2   9  790.47   40.88
   1  -2  -9  737.89   18.01
   1   2  -9  742.58   29.75
   1  -2  10 1378.81   58.43
  -1  -2 -10 1580.94   47.76
   1   2 -10 1595.42   43.03
  -1   2  10 1181.76   47.78
   1   2  10 1628.56   74.45
  -1   2 -10 1472.78   34.41
   1  -2 -10 1699.70   64.16
  -1  -2 -10 1502.64   31.64
  -1   2  10 1781.00   70.17
   1  -2 -10 1425.76   26.55
   1   2  10 1662.56   45.91
  -1  -2  10 1491.63   58.78
   1  -2  10 1400.88   58.86
   1  -2 -11  362.11   28.98
  -1   2  11  303.51   25.61
   1   2  11  382.17   37.04
   1  -2  11  282.04   26.31
   1   2 -11  333.59   19.80
  -1  -2 -11  341.71   23.29
  -1   2 -11  334.27   17.65
  -1   2  11  362.48   34.03
  -1  -2 -11  335.92   16.01
   1  -2 -11  321.06   13.59
  -1  -2  11  304.67   27.41
   1   2  11  378.97   26.51
   1  -2  11  338.59   33.91
   1   2  12 2128.56   83.77
  -1   2 -12 1789.42   41.91
   1  -2  12 1736.84   58.53
  -1   2  12 1552.95   57.20
   1  -2 -12 1938.42   64.63
   1   2 -12 1849.71   47.44
  -1  -2 -12 1872.15   55.22
  -1  -2 -12 1882.70   39.40
  -1   2  12 2092.97   83.01
   1  -2  12 1953.34   86.73
   1   2  12 2075.12   66.59
  -1  -2  12 1886.44   65.77
   1  -2 -12 1809.72   33.68
   1   2 -13   11.07    4.51
   1  -2 -13   13.88    6.28
  -1   2 -13   24.79    6.82
  -1  -2 -13   13.87    6.92
   1  -2  13   21.96    9.49
  -1  -2 -13   18.66    5.49
  -1   2 -13   12.42    5.46
  -1  -2  13    2.64   11.83
   1  -2  13   -7.70   17.80
   1   2  13   12.53    8.81
   1  -2 -13   14.92    4.22
  -1  -2  13    7.67    8.20
   1  -2  14  217.85   20.64
  -1  -2 -14  213.12   20.47
   1  -2 -14  212.34   21.75
  -1   2 -14  220.79   16.83
   1   2  14  250.64   28.71
   1   2 -14  209.66   16.79
  -1  -2 -14  227.17   15.40
   1  -2  14  205.36   31.53
   1   2  14  205.27   22.50
   1  -2 -14  213.20   13.48
  -1   2 -14  221.91   17.67
   1   2 -14  210.35   17.09
  -1   2 -15  131.47   13.97
   1   2 -15  117.73   13.06
   1  -2  15  140.73   17.39
  -1  -2 -15  134.60   16.89
   1  -2 -15  124.75   17.26
  -1   2 -15  112.52   17.74
  -1   2 -15  126.22   14.30
   1   2 -15  120.72   13.56
   1  -2  15  107.52   22.40
   1  -2 -15  125.83   11.05
   1   2  15  125.04   17.14
   1   2 -16  124.79   14.33
   1  -2  16  136.80   17.65
  -1  -2 -16  139.73   17.35
   1  -2 -16  125.71   17.39
  -1   2 -16  114.67   19.39
   1  -2  16  109.27   11.84
  -1   2 -16  126.73   14.98
   1   2 -16  124.67   14.05
   1   2  16  126.68   16.62
   1  -2 -16  118.36   13.14
   1  -2  16  139.87   26.88
   1  -2 -17  196.86   22.28
   1  -2  17  171.70   19.36
  -1  -2 -17  192.13   21.75
   1   2 -17  175.80   16.88
  -1   2 -17  167.77   23.27
   1  -2 -17  187.57   16.69
   1   2  17  172.96   19.06
   1   2 -17  167.14   16.56
  -1   2 -17  169.17   17.52
  -1  -2 -18  693.58   39.74
   1   2 -18  712.99   34.76
   1  -2 -18  660.03   39.59
  -1  -2 -18  715.23   52.14
  -1   2 -18  714.66   48.37
  -1   2 -18  685.55   34.59
   1   2 -18  692.79   33.52
   1   2 -19    4.26    5.78
  -1   2 -19    8.57    6.38
  -1  -2 -19   33.23   11.43
  -1   2 -19    3.23    8.30
   1  -2 -19   30.92   10.22
   1   2 -19   16.89    7.27
  -1  -2 -19   22.56   13.44
  -1  -2 -19   30.42   10.73
  -1   2 -20  423.23   29.87
  -1  -2 -20  502.14   46.10
  -1   2 -20  471.55   41.45
   1  -2 -20  409.43   32.50
   1   2 -20  468.20   29.64
  -1  -2 -20  427.37   33.16
  -1  -2 -20  530.48   32.69
   1   2 -20  441.95   28.50
  -1   2 -21   47.77   15.28
   1  -2 -21   48.63   12.66
   1   2 -21   75.97   13.15
  -1  -2 -21   33.48   14.95
  -1   2 -21   47.32   10.74
   1   2 -21   70.23   12.62
   1  -2 -22   12.12    7.92
   1   2 -22   14.38    9.77
   1  -2 -23  115.00   19.16
   1   3   0    1.57    1.51
   1   3   0   -0.47    1.62
   1  -3   0   -0.14    1.44
  -1   3   0    0.17    1.91
   1  -3  -1  388.63   11.39
  -1  -3   1  356.06   11.33
   1   3  -1  356.90   12.14
   1   3   1  406.49   10.82
   1   3   1  448.14   13.01
  -1  -3  -1  411.34   11.85
  -1  -3  -1  367.42   10.95
   1   3   1  365.23   11.46
  -1   3   1  414.22   10.34
   1   3  -1  373.34   14.30
   1  -3   1  478.37   13.46
   1  -3  -1  419.56    9.61
  -1   3   2    1.01    1.57
  -1  -3   2    0.34    2.72
   1  -3  -2   -0.63    3.66
  -1   3   2   13.01    4.04
   1   3  -2   -2.42    2.67
  -1  -3  -2    1.17    3.76
   1   3   2    1.21    2.66
   1  -3   2    4.95    2.75
  -1  -3  -2    3.00    1.75
   1   3   2    1.18    2.18
   1   3  -2    6.45    3.76
   1  -3  -2    3.38    1.28
   1  -3   2    3.49    2.61
  -1   3   3 2790.52   43.05
  -1  -3   3 2624.54   34.98
   1   3   3 2876.28   44.83
  -1   3  -3 2485.75   33.09
  -1   3   3 2739.67   46.17
  -1  -3  -3 2733.98   30.98
   1   3   3 2780.86   32.03
  -1  -3   3 2617.02   52.48
   1  -3   3 3008.47   42.47
  -1   3   4  112.46   10.53
  -1  -3   4  120.24   10.17
  -1   3  -4  110.83    8.12
  -1   3   4  144.50   14.19
   1   3   4  136.29   11.85
  -1  -3  -4  127.98    7.38
   1   3   4  133.45    7.09
   1  -3   4  151.31   11.19
  -1  -3   4  106.80   13.97
  -1   3  -5  921.38   26.21
   1   3   5  944.15   16.21
  -1  -3   5 1021.96   32.98
  -1   3   5 1033.02   34.90
   1   3  -5 1017.58   19.56
  -1   3   5  842.53   32.48
   1   3   5 1022.21   36.61
   1  -3   5  869.32   17.85
  -1  -3  -5  995.63   20.51
   1  -3   5 1071.47   31.61
   1   3  -5  815.03   38.19
  -1  -3   5  783.52   38.94
  -1  -3   6   28.42    7.57
  -1   3   6   33.32    6.77
   1   3   6   37.43    9.49
   1  -3   6   31.82    5.25
   1   3  -6   34.18    6.61
   1  -3  -6   30.92   10.55
  -1   3  -6   36.87    5.57
  -1   3   6   38.32    9.64
  -1  -3  -6   38.15    7.46
  -1  -3  -6   37.33    4.51
  -1   3  -6   40.53    6.90
   1  -3  -6   37.90    2.97
   1   3   6   41.42    3.91
   1  -3  -6   39.46    2.48
   1   3  -6   38.00    9.63
  -1  -3   6   26.98    9.17
   1  -3   6   53.43    8.86
  -1  -3   7    0.17    8.06
  -1   3   7   15.85    5.77
   1  -3   7   13.41    2.38
   1   3   7    7.43    6.49
   1   3  -7    8.22    4.39
   1  -3   7    9.62    5.24
  -1  -3  -7   15.40    6.00
   1  -3  -7    4.99    8.89
  -1   3   7   23.55    8.88
  -1  -3  -7   18.75    3.92
   1  -3  -7   15.77    2.00
   1   3  -7   25.19    8.11
   1  -3  -7   18.28    2.87
   1   3   7   16.33    2.96
   1  -3   7   36.66    8.73
  -1   3  -7   12.29    4.97
  -1  -3   7   10.79    8.50
   1  -3   8   -3.32    3.12
  -1   3   8   -1.78    8.57
   1   3   8   -4.17    8.24
   1   3  -8   -0.93    4.40
  -1   3   8   18.39    9.21
  -1  -3  -8    1.21    5.44
   1  -3  -8   -1.05   10.14
   1  -3   8   -6.55    8.54
  -1  -3  -8    3.82    3.16
   1  -3  -8    0.69    1.41
  -1   3  -8    3.59    4.53
  -1  -3   8    0.87    8.42
   1   3  -8    7.20    6.61
   1  -3   8   -0.29    6.01
   1   3   8    0.85    2.39
   1  -3   9  575.61   15.45
  -1   3   9  747.56   41.75
   1  -3  -9  745.17   45.70
   1  -3   9  493.39   31.89
   1   3   9  611.15   46.00
  -1  -3  -9  673.18   32.44
  -1   3   9  451.37   30.45
   1   3  -9  665.62   24.78
  -1  -3  -9  665.39   21.62
  -1  -3   9  536.86   39.53
   1  -3   9  688.91   40.64
   1  -3  -9  621.80   13.94
   1   3   9  655.03   22.00
  -1   3  10   71.33   15.28
   1  -3  10   39.97    4.78
  -1  -3  10   38.05   12.29
  -1   3  10   49.33   13.11
   1  -3  10   50.63   12.00
  -1  -3 -10   55.38   10.98
   1  -3 -10   74.11   16.39
   1   3  10   63.11   17.92
   1   3 -10   54.63    7.79
  -1  -3 -10   58.41    7.70
   1  -3  10   56.41   15.93
   1   3  10   74.31    9.90
   1  -3 -10   55.90    4.81
  -1  -3  10   51.86   14.31
   1  -3 -11  951.87   48.90
   1  -3  11  790.68   36.62
   1   3  11  923.61   56.26
   1   3 -11  799.76   27.71
  -1   3  11  560.05   36.01
  -1  -3 -11  811.96   38.04
   1  -3  11  720.70   20.81
  -1  -3  11  633.77   45.61
  -1   3  11  895.61   51.46
   1  -3  11  746.33   52.57
   1  -3 -11  763.70   19.13
   1   3  11  914.41   36.62
  -1  -3  11  784.05   47.55
  -1  -3 -12    8.19    7.55
  -1   3  12   38.39   13.87
   1   3  12   12.90   12.74
   1  -3 -12   18.73   11.22
   1  -3  12    8.92    7.44
   1   3 -12    0.74    3.67
   1  -3 -12    5.18    3.21
  -1   3  12   -0.19    8.43
   1  -3  12   -5.02    5.88
  -1  -3  12   -4.58   11.76
  -1   3 -12    7.65    6.54
   1  -3  12    8.99   16.34
   1   3  12    5.18    8.56
   1   3 -12    6.82    6.78
  -1  -3  12    2.02    9.01
   1  -3  13   77.44   12.12
   1  -3 -13   70.36   14.19
   1   3  13   98.62   20.33
   1   3 -13   69.58    8.97
  -1  -3 -13   71.35   12.82
   1  -3  13   50.66    5.42
  -1   3 -13   58.69    9.99
  -1  -3  13   44.38   14.38
   1  -3  13   63.82   20.72
   1  -3 -13   70.20    7.45
   1   3 -13   73.65   11.39
   1   3  13   68.58   11.87
  -1  -3  13   51.80   13.04
   1  -3  14   14.95    8.28
  -1  -3 -14    4.40    6.31
   1   3  14    8.53   12.06
   1  -3 -14   -4.29    7.15
   1   3 -14   -0.96    3.92
  -1   3 -14  -13.46   12.82
   1  -3 -14    1.51    3.57
   1  -3  14  -12.67    7.76
  -1   3 -14   -3.52    6.20
  -1  -3  14  -10.01   11.16
   1   3 -14    0.71    5.10
   1   3  14   -4.08    7.76
   1  -3 -14    0.30    3.21
   1  -3  14   -6.46   18.28
  -1  -3 -15  182.30   20.42
   1  -3 -15  191.13   22.15
   1   3 -15  169.84   14.69
   1  -3  15  198.61   18.49
  -1   3 -15  170.27   21.28
   1  -3 -15  195.47   12.95
   1  -3  15  145.78   11.67
   1   3 -15  180.83   17.15
   1  -3  15  160.71   29.51
  -1   3 -15  190.25   18.27
   1   3  15  149.97   16.68
   1  -3 -15  184.38   14.41
   1   3 -16   -0.13    3.89
   1  -3  16   18.76    8.15
   1  -3 -16   -2.94    6.18
  -1   3 -16  -10.97    9.93
  -1  -3 -16    5.09    6.64
  -1   3 -16    9.09    6.58
   1  -3 -16    1.33    3.53
   1  -3  16   -7.33    6.29
   1   3  16    3.60    4.67
   1  -3 -16    1.73    3.34
   1   3 -16    4.64    6.05
   1  -3  17  596.77   24.98
  -1   3 -17  586.45   41.79
   1  -3 -17  700.59   25.88
   1   3 -17  642.31   30.40
   1  -3 -17  621.05   39.05
  -1  -3 -17  592.26   37.70
  -1  -3 -17  681.64   32.91
  -1   3 -17  596.76   32.48
   1  -3 -17  563.27   25.79
   1   3 -17  587.86   31.77
   1  -3 -18    4.63    4.51
   1  -3  18   22.49    7.83
  -1  -3 -18   36.88   19.74
   1   3 -18   55.45   12.43
  -1  -3 -18   39.91   13.47
  -1   3 -18   49.31   16.19
   1  -3 -18   46.86   13.84
  -1  -3 -18   22.65    9.63
   1   3 -18   32.28   11.31
  -1   3 -18   48.32   12.63
  -1  -3 -19  256.83   33.57
  -1   3 -19  224.24   27.56
  -1   3 -19  218.66   21.80
   1   3 -19  245.89   20.34
   1  -3 -19  224.12   24.58
  -1  -3 -19  243.68   25.41
  -1  -3 -19  269.68   23.06
   1   3 -19  210.06   20.61
   1  -3 -20   63.33   14.90
  -1  -3 -20   51.16   18.15
  -1  -3 -20   45.59   13.42
  -1   3 -20   52.61   15.69
   1   3 -20  100.34   13.77
  -1   3 -20   68.41   13.50
   1   3 -20   72.10   12.62
  -1   3 -21    1.44    9.18
  -1  -3 -21   10.52    8.84
  -1  -3 -21   11.88   12.10
   1  -3 -21   12.18    7.03
  -1   3 -21   12.80    7.00
   1   3 -21   20.06    8.32
   1   3  21  -12.78   14.86
   1  -3 -22   12.02    8.28
  -1   3 -22    0.54    9.70
   1   3 -22    0.18   10.06
   1  -3 -23  132.99   21.37
  -1  -4   0   15.31    4.40
   1   4   0   -3.05    2.31
   1   4   0    0.32    2.55
   1  -4   0   17.89    3.88
   1   4   0   -2.06    4.35
  -1  -4   0   -2.09    2.90
  -1   4   0    1.85    3.57
   1  -4  -1  262.57   10.22
   1   4  -1  218.10   10.07
   1  -4  -1  342.44   13.91
   1   4  -1  247.99    8.33
   1   4   1  271.88   12.08
  -1  -4  -1  312.04   13.32
  -1  -4  -1  276.03   10.06
   1   4   1  233.42   10.63
  -1  -4  -1  257.32   10.12
   1  -4  -1  296.83   10.14
   1   4  -1  239.96   13.09
  -1   4   1  268.83   10.51
  -1   4  -1  305.20   14.11
   1  -4   1  288.63   13.04
   1   4  -1  301.95   16.92
   1  -4  -2 2764.48   38.19
   1   4  -2 2495.13   32.78
  -1  -4  -2 2699.14   38.34
  -1   4   2 2380.88   33.79
   1   4   2 2819.06   43.06
   1  -4   2 2455.15   29.71
   1   4   2 2440.74   32.09
  -1  -4  -2 2385.42   28.50
  -1   4   2 2571.35   25.72
   1  -4  -2 2689.41   26.16
   1   4  -2 2745.76   48.17
   1  -4   2 2908.81   42.91
  -1  -4   2 2552.25   52.09
  -1   4   3 1631.20   32.76
  -1  -4   3 1485.68   23.82
  -1  -4   3 1370.68   22.23
  -1   4   3 1495.69   16.70
  -1   4   3 1497.12   37.40
  -1   4  -3 1442.30   25.12
   1   4   3 1793.42   39.72
  -1  -4  -3 1453.92   22.05
   1   4   3 1621.08   25.99
   1  -4  -3 1647.93   17.32
   1  -4   3 1726.33   36.71
  -1  -4   3 1528.80   45.86
  -1   4   4 3592.17   56.31
  -1  -4   4 3343.79   33.68
  -1  -4   4 3480.82   47.31
  -1   4  -4 3291.83   42.63
   1   4   4 3752.47   66.64
  -1  -4  -4 3724.74   37.02
   1   4   4 3669.39   38.28
  -1  -4   4 3305.18   75.23
   1  -4   4 3693.31   59.25
  -1  -4   5 1096.07   31.77
  -1   4  -5  950.94   25.76
  -1   4   5 1091.10   34.75
   1  -4   5  900.03   15.53
   1   4  -5 1043.81   16.55
   1   4   5 1088.51   42.86
  -1  -4  -5 1062.53   21.12
   1   4   5  990.03   19.28
  -1  -4   5  799.60   42.01
   1  -4   5 1106.32   35.60
  -1   4  -6  613.20   22.75
  -1  -4   6  670.04   29.30
  -1   4   6  707.96   31.39
   1  -4   6  593.97   17.68
   1   4  -6  475.97   17.76
   1   4   6  622.19   37.16
  -1  -4  -6  700.19   17.70
  -1  -4   6  436.78   33.43
  -1   4  -6  671.48   26.82
   1   4   6  657.10   13.51
   1   4  -6  623.82   33.39
   1  -4   6  720.24   32.07
  -1   4   7  109.78   14.19
  -1  -4   7   83.28   12.05
  -1   4  -7   93.18    9.85
  -1   4   7   54.11   12.13
   1   4   7   76.18   14.54
   1  -4   7   93.53   10.74
   1   4  -7   98.06    8.43
  -1  -4  -7  112.15    7.65
   1  -4   7  113.36   15.03
  -1   4  -7  108.09   11.78
  -1  -4   7   44.20   13.18
   1   4  -7  109.16   14.50
   1   4   7  107.20    5.89
  -1   4   8  264.40   22.27
  -1   4  -8  218.43   15.75
  -1  -4   8  205.15   20.93
  -1   4   8  114.22   16.37
   1  -4   8  154.89   16.12
   1  -4  -8  245.84   27.10
   1   4   8  185.25   24.05
   1   4  -8  214.77   11.70
  -1  -4  -8  233.79   11.70
   1  -4   8  234.41   23.47
   1   4   8  237.24    9.94
   1  -4  -8  222.06    7.52
  -1  -4   8  126.68   20.33
  -1  -4   9  510.04   35.00
  -1   4  -9  549.24   27.21
  -1   4   9  610.95   36.39
   1   4  -9  535.68   18.27
   1   4   9  557.86   42.99
   1  -4   9  542.07   28.22
   1  -4  -9  632.90   42.41
  -1   4   9  317.32   27.31
  -1  -4  -9  524.87   30.85
  -1  -4  -9  566.01   19.42
   1  -4  -9  560.00   14.24
   1  -4  -9  550.28   10.79
   1   4   9  576.95   18.01
  -1  -4   9  387.14   35.91
   1  -4   9  561.32   39.51
   1  -4 -10 2118.25   24.42
   1  -4  10 2054.23   25.41
  -1  -4  10 1836.24   71.74
  -1   4  10 2431.10   75.99
  -1   4 -10 2066.06   55.55
   1   4  10 2479.88   91.08
   1  -4  10 2063.88   51.05
   1   4 -10 2075.15   37.65
   1  -4 -10 2414.02   80.03
  -1  -4 -10 1989.87   61.22
  -1  -4 -10 2269.19   40.88
   1   4  10 2479.45   45.33
  -1  -4  10 1813.35   76.84
   1  -4  10 1969.47   81.57
   1  -4 -10 2172.14   31.59
   1  -4 -11  822.45   17.15
   1  -4  11  761.11   17.55
  -1   4  11  908.58   49.01
  -1  -4  11  734.90   47.70
  -1   4 -11  787.13   36.42
   1  -4 -11  915.18   48.66
   1  -4  11  771.31   30.29
   1   4 -11  771.06   23.80
   1   4  11 1009.43   57.63
  -1  -4 -11  746.79   38.82
  -1   4  11  536.78   36.35
  -1  -4 -11  850.11   27.01
  -1   4 -11  784.75   33.80
   1  -4  11  748.85   55.44
   1  -4 -11  809.13   21.35
   1   4  11  876.02   31.76
   1   4 -11  737.41   33.89
  -1  -4  11  664.93   48.61
   1  -4  12 2204.43   32.36
  -1   4 -12 2285.28   65.12
   1  -4 -12 2442.60   32.24
  -1  -4  12 2153.35   83.90
  -1   4  12 2555.33   86.48
   1   4  12 2788.45   94.16
   1  -4  12 2138.96   49.17
   1  -4 -12 2485.95   78.65
   1   4 -12 2136.65   41.98
  -1  -4 -12 2270.09   68.84
  -1  -4 -12 2464.21   47.97
   1  -4 -12 2270.48   37.93
   1   4 -12 2182.03   57.68
  -1  -4  12 1993.84   82.44
   1   4  12 2167.97   53.68
  -1   4 -12 2237.24   57.94
   1  -4  12 2184.62  100.64
  -1  -4  13  160.56   24.85
   1  -4  13  182.45   10.25
  -1   4 -13  165.83   18.86
   1  -4 -13  213.20   10.50
  -1  -4 -13  184.06   20.80
   1   4  13  258.18   30.26
   1  -4 -13  202.65   23.11
   1   4 -13  170.18   12.71
   1  -4  13  187.42   15.72
  -1   4  13  176.42   24.16
  -1  -4 -13  203.52   15.23
   1  -4  13  195.56   33.98
   1   4 -13  181.15   17.89
   1  -4 -13  202.24   12.04
  -1   4 -13  178.72   17.56
   1   4  13  160.84   15.33
  -1  -4  13  174.94   24.88
  -1   4 -14  164.47   19.80
   1  -4  14  190.15   11.13
   1  -4 -14  208.41   11.05
   1  -4 -14  201.18   22.80
   1   4 -14  185.44   13.55
   1  -4  14  197.28   16.42
  -1  -4 -14  181.96   20.47
  -1  -4 -14  220.17   16.55
  -1   4 -14  176.36   17.51
  -1  -4  14  169.01   23.86
   1   4  14  160.22   14.27
   1  -4 -14  187.25   11.91
   1   4 -14  177.57   18.04
   1  -4  14  169.95   31.89
   1   4 -15  103.27   10.79
   1  -4  15  114.66   13.16
  -1   4 -15   87.28   14.22
   1  -4 -15  100.07   16.25
  -1  -4 -15   90.28   14.85
   1  -4 -15  111.46    8.64
   1  -4  15  100.35    8.76
  -1   4 -15   97.67   13.98
   1   4 -15   96.84   13.70
   1  -4 -15   91.45    8.82
   1   4  15   83.48   10.04
   1  -4 -16  314.37   28.80
   1   4 -16  330.51   19.84
  -1  -4 -16  303.63   27.27
   1  -4 -16  366.42   16.28
  -1   4 -16  313.41   28.81
   1  -4  16  326.52   15.51
   1  -4 -16  298.75   16.30
   1   4 -16  287.54   22.99
  -1   4 -16  301.66   24.05
   1   4 -17  353.00   21.39
   1  -4 -17  308.59   29.32
  -1  -4 -17  309.91   28.72
   1  -4  17  328.31   16.16
  -1   4 -17  316.96   30.55
   1   4 -17  316.14   25.06
  -1   4 -17  314.19   25.03
   1   4 -18  828.61   33.82
   1  -4 -18  786.22   46.67
  -1  -4 -18  784.52   45.61
  -1   4 -18  781.50   48.39
  -1  -4 -18  856.95   59.53
   1   4 -18  733.82   38.02
  -1   4 -18  752.95   39.09
  -1  -4 -19  213.66   25.08
   1  -4 -19  211.05   24.79
   1   4 -19  270.32   20.47
  -1   4 -19  225.76   27.65
  -1  -4 -19  231.33   32.64
  -1   4 -19  220.09   22.38
   1   4 -19  222.63   21.65
  -1  -4 -20  432.04   35.50
   1  -4 -20  437.67   35.69
  -1   4 -20  448.64   39.44
  -1  -4 -20  508.12   47.66
  -1   4 -20  409.84   31.13
   1   4 -20  420.86   30.54
  -1  -4 -21   -3.17   10.12
  -1  -4 -21    7.60    8.36
  -1   4 -21   -2.37    7.76
   1  -4 -21    8.15    7.54
  -1   4 -21   -0.88    6.16
   1   4 -21   -0.05    5.52
   1   4 -21   -8.27   12.48
  -1   4 -22   -9.15   10.78
   1  -4 -22    4.79    7.74
   1   4 -22   -3.95   11.52
  -1  -4 -22   19.36   10.57
  -1   4 -22    7.08    7.35
   1   4 -22    9.01    8.22
   1  -4 -23   52.86   14.42
   1  -5   0   12.24    4.34
   1   5   0   -0.48    2.20
  -1  -5   0    7.10    3.80
   1   5   0   -1.32    5.04
   1  -5   0    2.87    3.54
   1   5   0   -0.46    2.40
  -1   5   0    0.71    3.50
   1   5  -1  614.37   19.97
   1  -5  -1  674.71   16.34
   1  -5  -1  826.31   24.75
   1   5  -1  716.51   16.49
  -1  -5  -1  716.48   16.00
   1  -5   1  802.57   17.61
   1   5   1  754.89   22.92
  -1  -5  -1  750.15   23.17
   1   5   1  651.60   19.06
  -1  -5  -1  764.80   19.58
   1  -5  -1  722.23   20.45
  -1   5  -1  662.61   23.04
  -1   5   1  724.95   19.50
   1   5  -1  640.61   22.81
   1  -5   1  783.26   24.20
   1   5   1  743.39   23.13
   1   5  -1  784.91   30.74
   1   5  -2 1090.42   24.46
  -1  -5  -2 1135.53   25.83
   1  -5  -2 1325.12   28.28
  -1  -5  -2 1216.12   32.78
   1  -5  -2 1406.58   38.17
   1   5   2 1305.03   33.91
   1  -5   2 1152.48   20.24
   1   5  -2 1154.27   17.51
   1   5   2 1100.11   23.33
   1  -5   2 1317.70   33.57
  -1  -5  -2 1146.70   21.26
  -1   5   2 1189.91   21.67
   1  -5  -2 1223.66   24.52
   1   5  -2 1313.19   35.77
  -1  -5   2 1285.56   40.24
  -1   5  -2 1081.19   31.19
   1   5  -2 1276.79   43.35
   1   5  -3   56.00    7.40
  -1   5   3   30.65    5.43
  -1   5   3   56.28    9.27
   1   5  -3   21.94    2.00
   1   5   3   32.25    6.93
   1  -5  -3   40.80    9.47
  -1  -5  -3   21.70    6.14
   1   5   3   29.44    4.20
  -1  -5  -3   28.41    3.36
  -1   5   3   33.36    3.39
   1  -5   3   40.12    7.61
   1  -5  -3   29.22    4.50
  -1  -5   3   27.86    8.81
  -1  -5   4 1255.77   25.76
  -1   5   4 1316.51   33.99
  -1   5  -4 1221.66   25.10
   1   5   4 1356.84   45.56
  -1   5   4 1057.14   37.11
  -1  -5  -4 1249.07   21.07
   1   5   4 1351.26   25.12
   1  -5  -4 1253.28   21.28
   1  -5   4 1430.38   41.85
  -1  -5   4 1226.77   49.85
  -1  -5   5   60.05    4.42
  -1   5   5   74.90    9.29
  -1  -5   5   57.36    7.39
  -1   5  -5   61.93    6.99
  -1   5   5   57.94   11.05
   1   5   5   57.39   11.71
   1  -5   5   69.61    3.76
  -1  -5  -5   71.63    5.24
   1   5   5   71.43    5.71
  -1  -5   5   53.26   13.97
   1  -5   5   73.28   11.25
  -1   5  -6  158.01   11.30
  -1  -5   6  162.01   13.47
  -1  -5   6  167.30    7.59
  -1   5   6  185.74   15.60
   1  -5   6  158.50    8.35
  -1   5   6  116.41   15.47
   1   5   6  141.04   18.29
  -1  -5  -6  184.16    8.87
  -1  -5   6  121.90   19.57
   1  -5   6  190.24   18.77
   1   5   7   17.26    2.57
  -1  -5   7   25.67    4.54
  -1  -5   7   -1.17    6.63
  -1   5   7   12.78    4.78
  -1   5   7   16.49    9.46
   1  -5   7    0.41    4.45
  -1   5  -7    5.89    3.90
   1   5  -7   11.26    2.07
   1   5   7    4.71    8.84
  -1  -5  -7   14.32    2.95
  -1  -5   7    5.61   11.19
   1  -5   7   15.09    8.79
  -1   5   8   85.70   12.77
  -1   5  -8   72.73    8.48
  -1  -5   8   67.38   11.79
   1  -5   8   80.15    9.37
  -1   5   8   64.83   13.87
   1   5  -8   74.27    5.14
   1   5   8   85.71   17.26
  -1  -5  -8   91.25    6.97
   1  -5   8   86.45   17.06
   1   5   8   88.68    5.25
  -1  -5   8   51.01   14.20
  -1   5   9   -0.94    7.16
  -1  -5   9  -14.22   10.10
   1   5  -9   -0.42    1.95
  -1  -5  -9    1.82    6.96
  -1   5  -9   -4.63    6.55
   1  -5  -9    2.28    9.09
   1   5   9   -3.71    8.31
   1  -5   9   11.75    4.96
  -1   5   9   16.52   10.30
  -1  -5  -9    3.27    2.82
  -1  -5   9    3.17   10.45
   1  -5   9    0.99    9.62
   1   5   9    3.50    2.68
  -1  -5  10  458.51   34.83
  -1   5 -10  495.28   26.81
  -1   5  10  589.63   36.91
  -1  -5 -10  476.17   32.31
  -1   5  10  431.87   32.91
   1   5 -10  496.14   15.70
   1  -5 -10  612.08   41.38
   1  -5  10  507.44   19.73
   1   5  10  632.92   45.82
  -1  -5 -10  550.31   18.49
   1  -5 -10  505.47   11.26
   1  -5 -10  549.54   12.86
  -1   5 -10  517.82   28.70
  -1  -5  10  378.02   38.48
   1   5  10  592.58   19.13
   1  -5  10  484.74   43.43
   1   5 -10  521.93   29.86
  -1   5  11    2.52    9.47
  -1  -5  11    0.46    9.52
   1  -5  11   17.40    5.37
   1   5 -11    5.14    2.80
   1  -5 -11   11.82   10.68
  -1   5 -11   -1.23    7.52
  -1   5  11   15.69   13.21
   1   5  11   15.08   12.26
  -1  -5 -11    4.17    6.60
  -1  -5 -11    2.31    3.84
   1  -5 -11    7.80    2.87
  -1   5 -11    7.45    6.73
   1   5 -11    6.65    7.35
  -1  -5  11    2.87   12.35
   1  -5  11   -1.56   15.20
   1  -5 -11    4.31    1.76
   1   5  11    2.52    4.47
  -1   5 -12  137.21   15.80
  -1  -5  12  147.02   21.33
  -1   5  12  152.79   21.51
   1  -5  12  156.01   12.05
   1  -5 -12  174.20   22.50
   1   5  12  209.49   27.42
  -1  -5 -12  152.00   19.35
   1   5 -12  147.13   10.18
  -1   5  12  151.51   22.80
   1  -5 -12  167.61    9.36
  -1  -5 -12  144.80   11.49
  -1   5 -12  153.75   17.24
   1  -5  12  110.88   26.78
  -1  -5  12  129.50   23.53
   1   5  12  148.96   11.67
   1  -5 -12  150.81    7.95
   1   5 -12  152.68   17.50
  -1  -5  13   -0.24   11.60
   1  -5  13   30.24    6.81
  -1   5 -13   -2.10    8.24
   1  -5 -13   22.27   10.31
  -1  -5 -13   21.31    9.09
   1   5 -13   15.05    4.54
  -1  -5 -13   11.62    4.38
   1  -5 -13   22.04    4.69
   1  -5 -13   18.44    3.49
  -1  -5  13    6.11   12.19
  -1   5 -13   15.17    8.03
   1  -5  13   -4.11   18.51
   1   5  13   13.90    4.37
   1   5 -13   13.11    7.38
  -1   5 -14   87.34   13.50
  -1  -5 -14  110.52   16.97
   1   5 -14  110.81   10.28
   1  -5 -14  110.49   18.57
   1  -5 -14  120.88    9.43
  -1  -5 -14  108.00   10.81
   1   5 -14   97.72   14.66
   1  -5 -14  101.01    7.51
  -1   5 -14  103.26   14.56
  -1   5 -15    8.15    6.43
   1   5 -15   14.12    4.60
  -1   5 -15   -1.39    7.20
   1  -5 -15    7.50    7.40
  -1  -5 -15    4.54    5.85
   1  -5 -15   10.94    4.06
  -1  -5 -15    7.41    3.87
   1  -5 -15    8.98    3.09
   1   5 -15   10.34    6.79
  -1   5 -16  410.19   31.97
   1   5 -16  422.14   21.24
   1  -5 -16  403.00   34.20
  -1  -5 -16  389.36   32.54
  -1  -5 -16  406.78   22.21
   1  -5 -16  380.30   16.02
   1  -5 -16  446.54   19.72
   1   5 -16  376.69   27.48
  -1   5 -16  390.03   28.56
  -1   5 -17   -2.22    6.00
   1  -5 -17   -3.68    7.14
  -1   5 -17    3.83    7.42
  -1  -5 -17   10.85    8.87
   1   5 -17   18.40    6.85
   1  -5 -17    2.86    3.71
   1   5 -17    3.94    6.87
  -1  -5 -18  285.21   29.19
   1  -5 -18  290.57   29.46
  -1   5 -18  325.39   31.67
  -1  -5 -18  332.70   37.44
  -1   5 -18  313.19   27.15
   1   5 -18  297.93   25.75
  -1  -5 -19   -1.87   10.85
   1  -5 -19    7.41    9.17
  -1   5 -19    4.70    8.21
  -1  -5 -19    5.93    7.57
  -1   5 -19   14.18    8.42
   1   5 -19    7.82    6.94
  -1  -5 -20   16.19   10.13
  -1  -5 -20   31.84   16.68
   1  -5 -20   20.00   10.16
  -1   5 -20   37.98   13.19
  -1   5 -20   31.63   10.40
   1   5 -20   36.74   12.34
   1   5 -20   30.34    9.70
  -1  -5 -21   56.78   18.07
  -1  -5 -21   46.91   14.05
   1  -5 -21   41.99   11.99
  -1   5 -21   43.50   14.18
   1   5 -21   19.93    8.97
   1   5 -21   31.42   10.09
  -1   5 -21   40.91   12.17
  -1  -5 -22   33.49   12.43
   1   5 -22   29.59   12.34
   1  -5 -22   35.92   12.21
  -1   5 -22   27.48   12.06
   1   5 -22   36.38   10.23
  -1   5 -22   29.41   10.60
   1   5  22   17.07   12.89
  -1  -6   0    1.88    3.37
   1  -6   0    4.26    4.47
   1   6   0    0.89    2.66
   1  -6   0    3.33    2.30
   1  -6   0    0.60    3.90
  -1   6   0    1.05    3.55
   1   6   0   -0.90    2.32
   1   6   0   -4.71    6.43
   1   6  -1  245.95   14.26
   1  -6  -1  271.65   10.86
   1  -6   1  298.70   13.28
  -1  -6   1  284.76   11.77
  -1  -6  -1  291.90   10.41
   1   6  -1  265.17   13.00
   1  -6  -1  324.85   19.13
  -1  -6  -1  292.17   15.96
   1   6   1  281.13   16.55
   1   6   1  250.87   13.23
   1  -6  -1  260.16   15.46
  -1   6  -1  190.56   14.32
   1   6   1  310.23   17.83
   1   6  -1  271.21   15.58
   1   6  -1  269.56   21.07
  -1   6   1  230.90   12.63
   1  -6   1  299.95   17.91
   1   6  -2  155.06   10.39
  -1  -6  -2  177.49   10.34
  -1  -6  -2  179.20   14.02
   1  -6   2  211.85    9.42
   1   6  -2  174.65    9.14
   1  -6   2  186.58    8.13
   1  -6  -2  201.39   17.93
   1   6   2  197.56   16.11
   1   6   2  174.66   10.38
   1   6  -2  196.96   14.86
   1   6  -2  147.80   18.66
   1   6   2  200.28   13.06
  -1  -6   2  189.68   17.17
  -1   6   2  166.38    9.87
  -1  -6  -2  206.86   10.55
   1  -6  -2  168.64   12.59
  -1   6  -2  151.44   13.05
   1  -6   2  204.61   16.09
   1   6  -3  984.42   24.21
  -1   6   3  939.62   25.28
   1   6  -3  903.51   17.14
   1  -6  -3 1019.91   44.01
  -1   6   3  896.79   32.69
  -1  -6  -3  815.80   32.06
   1  -6   3 1011.39   16.54
   1   6   3  977.23   39.11
   1   6   3  968.19   23.48
  -1   6   3  980.37   19.95
  -1  -6   3 1040.82   44.23
   1  -6  -3  957.70   27.66
  -1  -6  -3 1021.64   20.45
   1  -6   3 1066.42   37.67
   1   6   3 1007.33   24.54
  -1   6  -3  760.60   29.79
  -1  -6   4  169.46    8.84
  -1   6   4  187.59   12.61
  -1  -6  -4  130.57   14.15
   1  -6  -4  166.84   20.36
  -1   6   4  170.57   16.23
   1   6   4  152.23   17.47
  -1   6   4  159.80    5.57
   1   6   4  181.47    9.90
   1  -6  -4  170.86    9.48
  -1  -6   4  149.55   20.31
   1  -6   4  179.31   17.88
  -1   6   4  177.00    7.04
  -1  -6  -4  173.74    7.93
  -1  -6   5  425.97   17.09
  -1   6   5  464.58   22.61
  -1   6  -5  444.53   16.60
  -1   6   5  398.39   25.98
   1   6   5  479.25   15.53
  -1  -6  -5  444.52   12.52
   1  -6   5  468.65   29.67
  -1  -6   5  404.93   33.44
  -1  -6   6  168.62   13.10
  -1   6   6  196.28   15.98
   1   6   6  122.52   17.86
  -1   6   6  165.25   18.19
  -1   6  -6  187.43   12.31
  -1  -6  -6  190.78    8.33
   1   6   6  194.13    9.31
   1  -6   6  189.83   21.01
  -1  -6   6  152.13   23.32
  -1   6   7    2.54    4.89
  -1  -6   7   -6.31    5.86
   1   6   7    2.60    1.57
   1   6   7   -2.08    7.16
  -1   6   7    9.90    8.66
  -1   6  -7    2.44    3.23
  -1  -6  -7    3.91    2.05
   1  -6   7   -3.57    8.50
  -1  -6   7    3.72    9.65
  -1   6  -8  260.55   16.63
  -1  -6   8  257.60   20.24
  -1  -6   8  251.15    8.30
  -1   6   8  292.00   22.02
   1  -6   8  268.07    9.10
  -1   6   8  270.78   24.53
   1   6   8  297.37   30.22
  -1  -6  -8  304.74   11.74
   1   6   8  288.47    7.98
  -1  -6   8  229.02   30.18
   1  -6   8  261.23   29.77
  -1   6  -9  195.68   15.18
  -1   6   9  228.56   21.70
  -1  -6   9  210.04   19.39
  -1  -6   9  185.37    7.19
  -1   6   9  226.18   24.04
   1   6   9  262.31   29.25
   1   6  -9  216.40    7.70
   1  -6  -9  268.02   28.27
   1  -6   9  223.18    9.10
  -1  -6  -9  189.37   21.03
  -1  -6  -9  233.61   10.69
   1   6  -9  223.30   20.42
  -1  -6   9  129.88   25.22
   1  -6   9  227.34   29.70
  -1   6  -9  193.13   18.11
   1   6   9  243.76    7.98
  -1   6  10   -3.56    8.30
  -1  -6  10    6.14    2.75
  -1  -6  10   -4.89    9.14
  -1   6  10   18.74   10.38
  -1   6 -10   -0.89    6.00
   1   6  10   14.74   12.63
   1  -6 -10    4.68    9.23
   1  -6  10   21.67    4.42
  -1  -6 -10    1.37    6.89
   1   6 -10    7.69    2.73
  -1  -6 -10    2.88    2.38
  -1   6 -10    5.31    6.71
  -1  -6  10   -6.65   13.24
   1   6 -10    7.12    7.98
   1  -6  10    4.20   11.11
   1   6  10    1.74    2.53
  -1   6 -11  483.74   27.08
  -1  -6  11  542.67   35.66
  -1   6  11  528.78   35.66
  -1   6  11  518.27   37.93
  -1  -6 -11  504.22   34.96
   1  -6 -11  619.74   41.39
   1   6 -11  534.20   15.26
   1   6  11  649.64   45.39
  -1  -6 -11  531.19   17.69
   1   6 -11  516.82   30.88
  -1   6 -11  490.56   30.02
  -1  -6  11  386.65   40.84
   1  -6  11  489.36   48.99
  -1  -6  12  100.51   17.47
  -1   6 -12  122.49   14.74
  -1  -6 -12  116.70   17.49
   1  -6 -12  152.32   21.50
   1   6 -12  147.77    9.13
  -1  -6 -12  137.12    9.64
   1  -6 -12  113.04    4.94
   1  -6 -12  119.01    5.28
   1  -6  12  105.22   25.99
  -1  -6  12   96.71   23.23
  -1   6 -12  117.65   16.16
   1   6 -12  126.16   16.52
  -1  -6  13  103.38   18.17
  -1   6 -13   98.90   13.84
   1   6 -13  137.20    9.70
   1  -6 -13  122.60   19.39
  -1  -6 -13  119.10   18.21
   1  -6 -13  121.42    5.98
  -1  -6 -13  119.85    9.52
   1  -6 -13  122.30    6.28
  -1   6 -13  102.88   15.08
   1   6 -13  129.16   17.07
  -1   6 -14  355.52   26.85
  -1  -6 -14  369.73   31.33
   1  -6 -14  388.72   33.59
   1  -6 -14  382.69   11.76
  -1  -6 -14  383.73   17.37
   1  -6 -14  359.42   11.88
  -1   6 -14  373.89   27.90
   1   6 -14  367.99   27.52
  -1  -6 -15   15.29    7.69
   1  -6 -15   24.43    9.36
  -1   6 -15   12.10    7.35
   1  -6 -15   18.50    3.06
   1  -6 -15   17.98    3.11
  -1  -6 -15   21.69    4.89
   1   6 -15   26.98    9.39
  -1   6 -15   18.38    8.18
  -1   6 -16  123.13   17.84
   1  -6 -16  158.83   22.38
  -1  -6 -16  140.14   20.78
   1  -6 -16  142.69    8.66
  -1  -6 -16  150.81   12.01
   1   6 -16  140.33   17.91
  -1   6 -16  148.17   18.52
  -1   6 -17  102.88   17.23
  -1  -6 -17  119.56   19.24
   1  -6 -17  135.44   20.98
  -1  -6 -17  109.36   10.58
   1   6 -17  109.94   16.36
  -1   6 -17   99.74   15.93
   1  -6 -18   13.29    7.42
  -1   6 -18   11.92    7.46
  -1  -6 -18   17.73    8.37
  -1  -6 -18   16.51   11.16
  -1   6 -18   19.67    8.57
   1   6 -18   20.90    8.22
  -1  -6 -19  172.69   23.90
   1  -6 -19  191.83   24.84
  -1  -6 -19  208.79   30.80
   1   6 -19  164.70   22.99
  -1   6 -19  171.82   23.20
  -1   6 -19  177.11   21.63
   1   6 -19  187.98   21.57
  -1  -6 -20  225.98   28.07
   1  -6 -20  242.96   28.94
   1   6 -20  240.86   28.22
  -1  -6 -20  285.14   36.74
  -1   6 -20  242.47   28.47
  -1   6 -20  230.35   25.38
   1   6 -20  223.04   24.22
  -1  -6 -21   30.54   12.36
   1   6 -21   40.43   13.34
   1  -6 -21   30.87   11.63
  -1   6 -21   32.91   12.28
   1   6 -21   16.81    8.48
  -1   6 -21   33.60   12.01
  -1   6 -22  187.61   27.66
  -1  -6 -22  192.96   27.06
   1  -6 -22  207.14   27.45
  -1   6 -22  186.80   24.47
   1   6 -22  176.62   26.09
   1   6 -22  191.51   23.46
  -1  -7   0    3.48    3.54
   1   7   0   -4.01    5.03
   1  -7   0    3.26    4.93
   1  -7   0    0.55    1.78
   1  -7   0    1.86    5.09
   1   7   0    2.76    3.07
   1   7   0    1.11    6.14
  -1   7   0    0.21    3.83
   1  -7   1   90.42   10.37
   1   7  -1   61.99    8.75
   1  -7  -1   79.34   12.41
  -1  -7  -1   94.40    6.32
  -1  -7  -1   78.94    9.39
   1   7   1   58.22    9.91
  -1  -7   1   95.41    8.07
   1   7   1   74.58    7.97
  -1   7  -1   56.36    8.23
   1   7  -1   78.75    9.23
   1  -7  -1   78.34   10.70
   1  -7   1   79.69   11.78
   1   7   1   60.19   10.47
  -1   7   1   64.82    7.81
   1   7  -1   80.81   12.57
   1  -7   2  322.12   10.21
   1   7  -2  320.47   16.10
  -1  -7  -2  333.65   14.06
   1   7  -2  244.37   14.49
   1  -7   2  363.95   17.02
  -1  -7  -2  296.09   19.04
   1   7   2  256.50   21.19
   1  -7  -2  319.37   25.19
   1   7   2  327.52   15.29
   1   7  -2  339.64   25.09
  -1   7   2  278.77   14.07
   1   7  -2  368.52   20.67
  -1  -7   2  366.50   25.09
   1   7   2  337.80   19.79
   1  -7  -2  301.25   19.91
   1  -7   2  324.25   22.71
  -1   7  -2  192.07   15.77
   1   7  -3  348.97   16.16
  -1   7   3  357.96   15.91
  -1  -7  -3  333.39   16.90
  -1  -7  -3  285.22   20.32
  -1   7   3  359.72   21.51
   1  -7  -3  319.39   27.01
   1   7   3  274.44   23.03
   1  -7   3  390.17   15.37
   1   7  -3  323.81   14.93
   1   7   3  364.57   15.41
   1  -7  -3  351.19   19.06
  -1   7   3  332.03   13.30
   1   7  -3  356.99   26.29
  -1  -7   3  378.84   28.17
   1  -7   3  360.62   25.17
  -1   7  -3  204.92   17.18
   1   7   3  355.01   18.34
   1   7  -4  208.77   12.74
  -1   7   4  185.88   12.79
   1  -7   4  194.21    9.42
   1  -7  -4  123.45   18.04
  -1   7   4  201.97   17.98
   1   7  -4  176.86    7.10
   1   7   4  128.38   17.44
  -1  -7  -4  129.14   15.02
  -1   7   4  172.54    7.22
   1   7   4  183.03   11.09
   1  -7   4  168.23   18.32
  -1  -7  -4  195.58    9.42
   1   7   4  164.48   11.65
  -1  -7   4  198.93   22.55
   1  -7  -4  185.44   10.83
  -1   7   4  178.03    8.52
  -1   7   5   88.16    9.89
  -1   7   5   82.40    4.82
  -1  -7   5   83.89    7.12
  -1   7   5  104.08   14.70
   1   7   5   62.24   13.14
   1   7   5   84.86    7.24
   1  -7   5   73.53   14.33
  -1  -7  -5   82.62    5.59
   1   7   5   75.32    7.21
  -1  -7   5   85.10   17.02
  -1  -7   6   12.83    4.18
  -1   7   6   20.92    6.03
   1   7   6   17.94    8.92
  -1   7  -6   21.31    5.20
  -1   7   6   28.82   10.55
   1   7   6   15.07    3.03
  -1  -7  -6   16.09    2.61
   1   7   6   14.97    3.27
  -1  -7   6    9.09    9.42
   1  -7   6   17.49    8.63
   1   7   7   17.71    8.98
  -1   7   7   31.02   10.58
  -1   7  -7   19.93    5.50
  -1  -7   7   13.84    5.14
  -1   7   7   19.48    5.97
   1   7   7   16.28    2.80
  -1  -7  -7   19.69    2.82
  -1  -7   7   14.51   11.15
   1  -7   7   21.91   11.60
  -1  -7   8   70.47   10.23
  -1   7   8   87.17   12.44
  -1   7  -8   86.76    9.85
  -1   7   8  103.79   17.25
   1   7   8  113.22   19.34
  -1  -7  -8   94.06    5.87
   1   7  -8   90.75   14.27
   1  -7   8   71.86   17.36
  -1  -7   8   89.41   20.30
  -1  -7   9  112.61   13.66
  -1   7  -9  120.65   12.22
  -1   7   9  122.70   15.28
   1   7   9  153.09   22.01
   1  -7  -9  139.47   20.64
  -1  -7  -9  119.86   17.97
  -1   7   9  147.37   20.35
  -1  -7  -9  135.69    7.34
   1  -7   9  100.14   22.96
  -1  -7   9  112.79   23.40
   1   7  -9  128.84   16.88
  -1   7  -9  113.75   15.09
  -1  -7  10  219.30   20.78
  -1   7  10  259.08   22.92
  -1   7 -10  233.18   17.42
   1   7  10  290.58   30.29
   1  -7 -10  282.48   29.00
  -1  -7 -10  216.47   23.91
  -1   7  10  279.08   27.35
  -1  -7 -10  259.34   10.60
  -1  -7  10  164.88   28.97
   1  -7  10  228.41   34.19
   1   7 -10  246.97   22.49
  -1   7 -10  225.75   21.57
  -1   7  11  103.76   15.54
  -1  -7  11   84.75   14.33
  -1   7 -11   92.56   12.38
  -1  -7 -11   89.36   17.01
   1  -7 -11  119.29   19.75
  -1  -7 -11  107.48    7.38
   1   7 -11   95.49   15.28
  -1   7 -11   90.44   14.67
   1  -7  11   79.68   21.78
  -1  -7  11   77.50   21.81
  -1  -7  12   31.05    9.83
  -1   7 -12   27.69    7.54
   1  -7 -12   43.59   14.11
  -1  -7 -12   40.94   12.12
  -1  -7 -12   47.78    5.30
  -1   7 -12   36.35   10.66
   1   7 -12   46.86   12.22
  -1  -7  13    0.44    8.19
  -1   7 -13   11.30    5.71
  -1  -7 -13    5.03    8.25
   1  -7 -13   16.00    9.26
  -1  -7 -13   12.94    3.08
  -1   7 -13    8.26    7.23
   1   7 -13   23.53   10.16
  -1  -7  14   15.39    9.50
  -1   7 -14    7.90    6.17
   1  -7 -14    8.45    7.97
  -1  -7 -14    5.79    7.85
  -1  -7 -14    5.28    2.16
  -1   7 -14    6.25    7.09
   1   7 -14    6.14    6.56
  -1   7 -15  198.72   21.71
   1  -7 -15  218.25   25.98
  -1  -7 -15  209.32   25.26
  -1  -7 -15  210.15   11.52
   1   7 -15  205.24   21.54
  -1   7 -15  190.95   21.51
  -1   7 -16  128.30   17.93
   1  -7 -16  155.31   22.39
  -1  -7 -16  130.80   20.17
  -1  -7 -16  133.54    9.46
   1   7 -16  125.20   17.81
  -1   7 -16  120.05   17.45
  -1  -7 -17  168.87   24.29
   1  -7 -17  185.57   25.12
  -1   7 -17  163.70   20.89
  -1  -7 -17  187.39   27.94
   1   7 -17  157.63   20.06
  -1   7 -17  167.49   20.92
   1  -7 -18   30.02   11.18
  -1   7 -18   35.36   11.46
  -1  -7 -18   29.27   12.58
  -1  -7 -18   36.45   13.16
  -1   7 -18   32.11   10.98
   1   7 -18   23.80    8.10
   1   7 -18   20.66    8.65
  -1  -7 -19   24.05   11.03
   1   7 -19   19.58    8.78
  -1   7 -19   22.75   10.02
   1  -7 -19   26.50   10.13
  -1  -7 -19   36.01   15.46
  -1   7 -19   24.01    9.91
   1   7 -19   19.28    8.56
   1  -7 -20   19.25   10.76
  -1  -7 -20   10.57    9.73
  -1   7 -20    9.74    8.34
   1   7 -20   17.28    8.96
  -1  -7 -20   27.92   12.57
  -1   7 -20   24.79   10.92
   1   7 -20   22.82    9.05
   1   7 -21   16.05    9.11
  -1  -7 -21   20.54   12.61
   1  -7 -21   16.37   10.59
  -1   7 -21   18.10    9.99
  -1   7 -21   20.84   11.07
   1   7 -21   23.17    9.00
  -1   7 -22  103.39   20.81
   1   7 -22   86.79   18.85
   1   7 -22   85.54   16.69
  -1   7 -22  101.80   19.17
   1  -8   0    1.06    6.35
  -1  -8   0    3.19    3.87
   1   8   0    0.23    5.61
   1  -8   0   -4.99    2.84
   1   8   0    1.74    2.59
  -1   8   0   -0.76    4.17
   1   8   0   -2.36    6.87
   1  -8   0   -2.83    6.61
   1  -8   1   68.74    4.34
   1  -8   1   40.14    9.24
   1  -8  -1   42.91    9.77
   1   8  -1   54.46    8.94
  -1  -8  -1   64.90    8.82
   1   8   1   52.38    9.94
  -1  -8   1   72.66    7.81
   1   8   1   60.45    7.76
   1   8   1   62.21   10.82
  -1   8   1   53.26    7.61
  -1   8  -1   48.37    8.20
   1   8  -1   66.90    8.86
   1  -8  -1   59.05   11.09
   1  -8   1   52.75   11.33
   1   8  -1   63.54   11.93
  -1  -8  -2  877.40   22.99
   1  -8   2  827.63   15.54
   1   8  -2  840.80   29.25
  -1  -8  -2  754.56   31.74
   1   8   2  733.93   36.61
   1  -8  -2  698.00   39.81
   1   8  -2  969.25   30.32
   1  -8   2  682.23   29.88
   1   8   2  853.30   26.71
  -1  -8   2  862.70   40.64
   1   8  -2  890.85   39.31
   1   8   2  868.31   33.91
   1  -8   2  834.46   40.99
  -1   8  -2  657.05   29.58
  -1   8   2  758.15   24.62
   1   8  -2  949.20   34.27
   1  -8  -2  871.04   34.94
   1   8  -3   -5.32    5.73
   1  -8   3   -2.72    4.51
   1  -8  -3   -2.84    8.97
   1   8  -3    9.40    3.60
  -1   8   3   15.54    8.22
  -1  -8  -3    1.62    4.83
  -1  -8  -3   -5.51    4.99
   1   8   3   -4.13    7.25
   1   8   3   -0.02    2.40
   1  -8  -3    3.66    4.34
  -1   8   3    0.79    1.80
  -1  -8   3    0.62    6.70
  -1   8   3   -0.37    2.90
   1   8  -3    4.62    6.85
  -1   8  -3   -2.68    5.52
   1   8   3    4.37    5.07
   1   8  -3   -1.45    3.59
   1  -8   3   -0.87    6.65
  -1   8   4 1591.33   36.72
   1   8  -4 1729.00   36.40
   1   8  -4 1617.50   20.56
  -1   8   4 1731.56   51.03
   1  -8   4 1536.33   31.97
   1   8   4 1477.64   57.97
   1   8   4 1664.21   34.62
  -1   8   4 1557.56   24.82
  -1   8  -4 1197.83   42.50
  -1  -8   4 1811.76   67.74
   1   8   4 1514.46   39.43
   1  -8  -4 1562.69   33.21
   1  -8   4 1439.32   60.16
  -1   8   4 1586.30   28.90
  -1   8   5   28.54    6.39
  -1  -8   5   35.08    4.78
  -1   8   5   45.70   11.53
   1   8   5   35.48   10.80
   1   8   5   29.60    4.74
  -1   8   5   28.04    2.97
   1   8   5   25.69    6.07
  -1  -8   5   38.94   12.83
   1  -8   5   32.75   11.07
  -1   8   5   29.82    3.87
  -1   8  -6  477.17   12.14
  -1   8   6  451.17   23.17
  -1  -8   6  404.44   16.43
   1   8   6  453.00   34.23
  -1   8   6  511.64   31.47
   1   8   6  460.76   16.36
   1   8   6  411.16   17.09
  -1  -8   6  436.01   40.18
   1  -8   6  409.96   35.56
  -1  -8   7  156.62   12.20
  -1   8   7  184.83   16.32
  -1   8  -7  182.92   12.50
   1   8   7  200.62   23.63
  -1  -8  -7  174.05   20.57
  -1   8   7  211.42   21.76
   1  -8  -7  192.44   23.93
   1   8   7  181.43    9.38
   1   8   7  160.04    9.40
  -1  -8  -7  189.13    8.01
   1  -8   7  156.94   23.45
  -1  -8   7  174.50   26.22
  -1  -8  -8   13.91    7.72
  -1   8  -8   23.14    6.38
   1  -8  -8   20.74   11.29
   1   8   8   24.88   11.85
  -1   8   8   40.55   12.77
  -1   8   8   16.54    6.29
  -1  -8   8   13.30    5.15
  -1   8  -8    8.96    7.57
   1  -8   8   12.45   10.96
  -1  -8  -8   17.14    2.56
  -1  -8   8   23.47   13.33
   1   8  -8   19.28    9.08
  -1   8   9  453.14   28.62
  -1  -8   9  391.16   23.55
   1  -8  -9  546.36   39.53
   1   8   9  546.87   38.89
  -1   8   9  524.49   36.11
  -1   8  -9  434.47   21.97
  -1  -8  -9  447.35   33.76
  -1  -8  -9  426.82   10.88
   1  -8   9  417.09   42.63
   1   8  -9  452.53   29.98
  -1   8  -9  367.26   27.99
  -1  -8   9  430.48   43.84
  -1  -8  10  610.77   31.56
  -1   8  10  669.03   37.31
  -1   8  10  747.76   44.42
   1   8  10  776.84   46.94
  -1   8 -10  629.51   28.43
  -1  -8 -10  657.60   41.44
   1  -8 -10  781.42   46.69
  -1  -8 -10  676.69   13.81
  -1   8 -10  592.31   35.23
   1  -8  10  664.64   56.07
   1   8 -10  619.20   36.51
  -1  -8  10  677.65   54.96
  -1   8  11   72.46   13.52
  -1  -8  11   52.64   10.96
  -1   8 -11   51.79    9.73
   1  -8 -11   77.27   17.69
  -1  -8 -11   61.81   14.72
  -1  -8 -11   63.14    4.39
   1   8 -11   71.33   13.17
  -1   8 -11   59.00   13.01
  -1  -8  12  625.52   36.52
  -1   8 -12  637.52   31.76
  -1  -8 -12  659.19   42.94
   1  -8 -12  737.24   46.01
  -1  -8 -12  672.37   14.24
   1   8 -12  652.08   37.30
  -1   8 -12  602.79   37.04
  -1  -8  13   40.88   10.59
   1  -8 -13   48.15   14.77
  -1   8 -13   46.27    9.97
  -1  -8 -13   58.70   14.92
  -1  -8 -13   53.35    4.29
  -1   8 -13   47.06   11.93
   1   8 -13   49.67   12.08
  -1   8 -14  108.89   15.15
  -1  -8  14   89.40   16.71
  -1  -8 -14  122.36   20.19
   1  -8 -14  125.64   20.82
  -1  -8 -14  117.05    6.41
  -1   8 -14   95.81   15.87
   1   8 -14  110.09   16.88
  -1   8 -15  107.98   15.46
   1  -8 -15  130.04   20.77
  -1  -8 -15  121.10   20.39
  -1  -8 -15  115.83    6.34
  -1   8 -15  113.05   17.73
   1   8 -15  112.86   16.99
   1  -8 -16   87.06   17.33
  -1   8 -16   71.69   13.19
  -1  -8 -16   70.69   15.10
  -1   8 -16   72.42   14.78
   1   8 -16   71.26   14.19
  -1   8 -17   41.69   11.94
   1  -8 -17   63.18   15.94
  -1  -8 -17   56.45   15.40
  -1   8 -17   47.76   12.78
   1   8 -17   43.17   11.48
  -1  -8 -17   58.62   16.72
   1   8 -17   44.97   12.68
  -1  -8 -18  273.77   31.06
  -1   8 -18  269.77   27.22
   1  -8 -18  292.66   31.69
  -1  -8 -18  296.50   34.92
   1   8 -18  252.39   26.28
   1   8 -18  234.12   25.63
  -1   8 -18  264.19   27.66
  -1  -8 -19    9.59   11.51
   1   8 -19   -5.97    9.33
  -1   8 -19    3.46    6.44
  -1  -8 -19    5.22    8.39
   1  -8 -19    3.14    7.63
  -1   8 -19   -3.53    8.36
   1   8 -19    5.16    6.71
  -1  -8 -20  221.25   29.11
  -1   8 -20  218.45   27.17
   1  -8 -20  225.43   29.12
   1   8 -20  203.07   25.42
  -1  -8 -20  250.82   34.10
   1   8 -20  194.13   23.91
  -1   8 -20  212.38   25.95
  -1   8 -21  142.51   22.90
   1   8 -21  113.92   19.99
  -1   8 -21  134.95   21.91
   1   8 -21  119.64   20.21
  -1   8 -22   10.00    8.38
   1   8 -22    7.00    7.68
  -1   8 -22   15.07   11.30
   1   8 -22   15.88    9.63
  -1  -9   0    1.72    4.23
   1  -9   0   -3.34    7.57
   1   9   0   -0.54    4.32
   1   9   0   -0.12    5.84
  -1   9   0   -0.35    4.54
   1  -9   0   -3.46    6.96
   1   9   0   -1.63    3.23
   1   9   1  201.11    7.69
  -1  -9   1  198.28   13.29
  -1  -9  -1  173.30   15.04
   1   9   1  188.89   17.65
   1  -9  -1  194.06   20.84
   1   9  -1  211.13   15.42
   1  -9   1  181.09   17.73
   1   9   1  178.53   13.73
   1   9  -1  195.24   15.33
   1   9  -1  200.86   18.85
   1  -9  -1  166.44   17.74
   1  -9   1  170.12   20.01
  -1   9  -1  183.13   15.66
  -1   9   1  158.00   13.51
   1   9   1  175.44   17.17
   1  -9   2   25.39    7.38
   1   9  -2   45.39    6.91
  -1  -9  -2   32.48    4.98
  -1  -9  -2   22.24    6.99
   1  -9  -2   31.25   10.51
   1   9   2   37.20    9.90
   1   9  -2   17.44    5.64
   1   9   2   20.97    3.37
   1   9  -2   31.57    9.73
   1   9   2   27.87    5.82
   1  -9   2   23.32    9.51
   1   9   2   26.94    8.05
   1  -9  -2   25.99    7.95
  -1   9  -2   35.80    8.96
   1   9  -2   33.23    7.26
  -1   9   2   29.39    6.44
  -1  -9  -3  673.21   23.47
   1   9  -3  642.17   26.21
   1   9  -3  717.48   19.64
   1   9   3  692.47   36.87
   1  -9   3  746.60   26.99
   1   9   3  659.31   23.95
   1   9  -3  669.73   32.14
  -1   9   3  698.14   20.69
  -1   9  -3  632.02   31.00
  -1   9   3  609.31   22.26
   1   9   3  620.72   28.74
   1  -9   3  639.23   40.02
  -1  -9   3  763.23   41.41
   1  -9  -3  701.73   28.50
   1   9  -3  734.23   36.77
  -1   9   4   64.30    8.27
   1   9  -4   57.97    8.51
   1  -9   4   66.40    6.76
   1   9   4   72.13   13.82
  -1  -9  -4   60.57    8.19
  -1   9   4   90.16   13.20
  -1   9   4   60.74    5.81
   1   9   4   61.89    7.55
  -1   9  -4   65.76   12.06
   1  -9   4   46.78   12.73
   1   9  -4   72.31   12.95
  -1   9   4   59.78    6.83
  -1  -9   4   56.24   13.73
   1   9   4   52.61    8.99
   1   9  -5  591.63   23.37
  -1   9   5  480.42   22.53
   1   9  -5  487.89   13.61
   1  -9   5  429.50   10.27
  -1   9   5  572.84   31.55
   1   9   5  524.10   34.41
   1   9   5  526.99   20.33
  -1   9   5  496.24   14.19
   1   9   5  482.23   21.18
  -1   9  -5  435.66   28.28
   1   9  -5  558.89   32.61
  -1  -9   5  556.72   41.02
  -1   9   5  487.92   15.75
   1  -9   5  467.70   38.01
  -1  -9   6    7.80    3.65
   1   9  -6   -2.36    3.35
  -1   9   6    4.02    4.79
  -1   9   6    0.34    2.22
  -1   9  -6   -1.71    3.64
  -1  -9  -6    0.73    7.22
  -1   9   6   19.94   10.64
   1   9   6   12.74    8.84
   1  -9  -6    7.56    9.25
   1   9   6    1.94    2.85
  -1   9  -6    9.80    7.59
   1  -9   6   -3.59   11.62
   1   9   6    1.06    4.18
   1   9  -6    2.88    6.96
  -1  -9   6   -0.73    9.14
  -1  -9   7   27.42    5.63
  -1   9   7   27.59    7.53
  -1  -9  -7   27.46   10.55
   1  -9  -7   31.64   12.49
   1   9   7   47.06   13.03
  -1   9   7   43.17   13.04
   1   9   7   25.81    4.11
   1   9   7   29.03    4.59
   1  -9   7   18.89   10.82
   1   9  -7   31.27   10.60
  -1  -9   7   21.84   12.22
  -1   9  -7   26.87    9.45
   1  -9  -8   85.27   17.15
   1   9   8   80.13   15.92
  -1  -9  -8   69.76   14.63
  -1   9  -8   75.56    9.83
  -1   9   8   86.70   16.86
  -1   9   8   68.93   11.11
  -1  -9   8   58.64    8.39
   1   9  -8   85.16   14.51
  -1  -9   8   77.19   18.63
   1   9   8   76.59    4.71
  -1   9  -8   53.79   12.96
   1  -9   8   56.04   18.21
   1   9   9  547.71   38.87
   1  -9  -9  586.82   40.57
  -1   9   9  563.37   37.50
  -1   9  -9  471.97   23.50
  -1  -9  -9  508.82   37.08
  -1  -9   9  433.74   23.08
  -1   9   9  492.11   29.83
   1  -9   9  461.13   45.14
   1   9  -9  455.72   31.75
  -1   9  -9  417.25   30.24
  -1  -9   9  506.74   47.08
  -1  -9 -10   37.55   13.98
  -1   9 -10   34.95    8.57
   1  -9 -10   41.56   13.69
  -1  -9  10   20.62    7.30
  -1   9  10   20.96    8.49
  -1   9 -10   18.91    9.84
   1   9 -10   35.01   12.31
  -1  -9 -11  546.86   39.95
  -1   9 -11  512.81   27.02
   1  -9 -11  575.12   40.91
  -1   9  11  516.28   33.92
  -1  -9  11  431.20   27.02
  -1   9 -11  454.88   32.95
   1   9 -11  530.88   34.16
   1  -9 -12    6.20    9.44
  -1   9 -12    2.69    5.20
  -1  -9 -12    8.87    9.43
  -1  -9  12    0.37    5.71
   1   9 -12    7.87    8.12
  -1   9 -12   -0.11    7.16
  -1   9 -13   79.84   12.71
   1  -9 -13   97.80   18.54
  -1  -9 -13   82.24   16.53
  -1  -9  13   75.19   13.05
  -1   9 -13   71.88   14.65
   1   9 -13   82.33   15.44
  -1   9 -14    5.89    6.84
   1  -9 -14    8.75    9.29
  -1  -9 -14    1.80    7.33
   1   9 -14   -0.68    6.60
  -1  -9  14    6.38    6.40
   1   9 -14    5.64    7.05
  -1   9 -14   11.42    7.47
  -1   9 -15   68.18   12.65
   1  -9 -15   72.04   16.21
  -1  -9 -15   65.69   15.96
   1   9 -15   62.71   11.54
   1   9 -15   69.64   14.66
  -1   9 -15   53.61   12.80
   1  -9 -16   -1.16    9.06
  -1   9 -16    4.17    6.82
  -1  -9 -16    4.28    7.86
   1   9 -16   -3.87    7.45
  -1  -9 -16    2.36    9.77
   1   9 -16    0.03    6.74
  -1   9 -16    3.04    7.96
   1  -9 -17  351.36   34.31
  -1  -9 -17  355.05   36.16
  -1   9 -17  327.45   29.03
   1   9 -17  315.27   27.85
  -1  -9 -17  375.88   37.96
  -1   9 -17  299.23   29.97
   1   9 -17  311.03   29.47
   1   9 -18    3.74    6.47
  -1  -9 -18   13.41   11.14
  -1  -9 -18   14.76   11.62
  -1   9 -18    6.02    7.71
   1  -9 -18    6.34    9.90
  -1   9 -18    3.98    7.44
   1   9 -18   -0.03    6.94
   1  -9 -19   67.16   17.14
  -1  -9 -19   68.65   19.33
  -1   9 -19   60.01   14.64
   1   9 -19   42.18   11.68
  -1  -9 -19   53.61   14.51
  -1   9 -19   46.97   13.69
   1   9 -19   47.06   12.96
  -1   9 -20    0.59    7.87
   1  -9 -20   11.09   13.10
  -1  -9 -20    0.98   10.56
   1   9 -20   -1.97    8.62
  -1  -9 -20    1.58    9.55
  -1   9 -20    4.18    8.44
   1   9 -20    9.30    8.84
   1   9 -21   24.67   10.39
  -1   9 -21   41.86   14.16
  -1   9 -21   32.10   12.60
   1   9 -21   35.47   11.52
  -1   9 -22   24.83   12.38
   1   9 -22   23.30   10.65
  -1 -10   0    4.97    4.83
   1 -10   0   10.60    6.44
   1  10   0    4.94    5.58
  -1  10   0    2.07    5.26
   1  10   0   -2.40    3.39
   1  10   0   -0.65    6.40
   1 -10   0   -7.95    8.74
  -1 -10   1  226.21   14.86
   1  10  -1  231.75   15.52
   1 -10  -1  254.62   22.20
  -1 -10  -1  191.32   15.96
   1  10   1  228.67   18.54
   1 -10   1  241.52   19.69
   1  10   1  210.34   15.70
   1  10  -1  197.25   16.39
   1 -10  -1  200.54   20.18
   1 -10   1  175.61   21.47
  -1  10   1  199.86   15.78
   1  10  -1  221.34   20.16
  -1  10  -1  211.47   17.66
   1  10   1  225.18   18.65
   1  10   2 1316.18   24.79
   1  10  -2 1198.67   39.81
   1 -10   2 1494.21   41.24
  -1 -10  -2 1304.67   26.73
   1  10   2 1340.16   47.43
   1  10  -2 1345.25   31.66
   1  10   2 1229.45   35.80
   1 -10  -2 1216.38   43.92
   1  10  -2 1285.15   42.17
   1  10  -2 1340.46   47.65
  -1  10  -2 1315.99   44.51
  -1  10   2 1181.23   34.75
   1 -10   2 1152.88   54.51
   1  10   2 1254.87   40.77
   1  10  -3 1455.67   41.82
  -1 -10  -3 1467.76   34.17
   1  10   3 1474.01   30.97
   1 -10   3 1700.77   38.96
   1  10  -3 1514.75   28.90
   1  10   3 1602.78   54.05
   1  10   3 1431.29   37.46
   1 -10  -3 1425.51   41.84
   1  10  -3 1584.32   52.84
   1 -10   3 1440.13   63.11
  -1  10   3 1395.21   35.74
   1  10   3 1520.31   42.61
   1  10  -3 1486.51   47.95
  -1 -10   3 1635.19   61.68
  -1  10   3 1495.15   32.41
  -1  10  -3 1545.18   49.73
   1  10  -4 1680.68   42.72
  -1 -10  -4 1735.38   42.15
   1  10   4 1584.27   37.40
   1  10   4 1794.85   59.68
   1 -10   4 1714.79   32.29
  -1  10   4 1656.60   31.85
   1  10   4 1658.42   39.71
   1  10  -4 1747.40   57.18
  -1 -10   4 1773.69   69.81
   1 -10   4 1506.39   66.94
   1  10  -4 1786.43   54.53
  -1  10   4 1565.72   34.93
   1  10   4 1676.11   42.90
  -1  10  -4 1627.22   53.39
  -1 -10  -5 1027.58   36.02
  -1  10   5  919.85   31.13
   1  10  -5 1076.65   32.99
   1 -10   5  870.58   16.31
  -1  10   5 1003.88   43.40
  -1 -10  -5 1065.93   46.93
   1  10   5 1028.59   46.19
   1 -10  -5 1188.20   52.99
  -1  10   5  935.68   21.94
   1  10   5  995.20   29.62
  -1 -10   5 1096.03   56.69
   1  10   5 1004.11   30.46
   1 -10   5  917.42   54.50
  -1  10  -5  914.74   40.85
  -1  10   5  935.32   24.41
   1  10  -5 1039.02   43.96
  -1  10   6  351.99   21.01
  -1 -10  -6  398.31   24.27
  -1  10   6  373.66   13.51
  -1  10  -6  371.59   15.01
   1  10  -6  381.06   13.55
  -1 -10  -6  402.55   30.77
   1 -10  -6  426.53   32.85
  -1  10   6  424.53   29.31
   1  10   6  401.32   30.67
  -1  10   6  385.18   11.66
   1  10   6  388.30   17.58
  -1 -10   6  418.65   38.07
   1  10  -6  383.22   27.63
   1 -10   6  343.40   35.12
  -1  10  -6  322.79   26.08
   1  10   6  388.04   16.68
  -1  10   7   29.80    8.04
  -1 -10   7   30.18    5.49
  -1  10   7   44.83   13.41
   1  10   7   36.97   12.49
   1  10  -7   21.94    4.39
  -1 -10  -7   20.43    8.90
   1 -10  -7   33.53   12.01
   1  10   7   25.85    4.53
   1  10   7   29.30    4.79
  -1 -10   7   34.55   13.54
   1  10  -7   28.97   10.80
  -1  10  -7   20.60    9.41
   1 -10   7    0.94   14.28
  -1 -10   8  359.43   17.60
  -1  10   8  392.64   25.47
   1  10  -8  387.84   17.47
  -1 -10  -8  461.97   34.24
  -1  10   8  449.93   32.40
   1  10   8  446.14   33.24
   1 -10  -8  467.64   35.32
   1  10   8  422.45   14.04
   1  10  -8  433.86   30.01
   1  10   8  428.54   11.46
   1 -10   8  409.56   42.63
  -1 -10   8  449.33   42.17
  -1  10  -8  373.41   28.39
  -1  10  -9  437.34   22.45
   1 -10  -9  530.11   37.92
  -1 -10  -9  489.65   36.56
  -1  10   9  402.47   27.15
   1  10  -9  412.24   19.89
  -1 -10   9  380.83   20.01
   1  10  -9  443.82   30.98
  -1  10  -9  379.41   29.14
  -1  10 -10 1690.59   45.11
   1 -10 -10 1935.71   72.42
  -1 -10 -10 1878.06   72.54
  -1  10  10 1610.25   56.37
   1  10 -10 1620.77   42.17
  -1 -10  10 1444.55   42.35
   1  10 -10 1630.76   58.67
  -1  10 -10 1540.96   59.50
   1 -10 -11 1021.90   53.78
  -1 -10 -11  974.53   53.12
  -1  10 -11  906.48   34.98
  -1 -10  11  781.34   33.56
  -1  10  11  869.18   43.15
   1  10 -11  865.84   33.46
  -1  10 -11  807.71   44.57
   1  10 -11  852.10   44.19
   1 -10 -12 1216.31   59.27
  -1 -10 -12 1137.16   58.79
  -1  10 -12 1046.97   40.34
  -1 -10  12  892.96   38.33
   1  10 -12  999.33   38.14
   1  10 -12 1044.19   49.13
  -1  10 -12  963.05   49.06
  -1 -10 -13  201.99   25.71
  -1  10 -13  190.31   18.23
   1 -10 -13  231.75   26.99
  -1 -10  13  157.63   17.81
   1  10 -13  181.14   17.07
  -1  10 -13  164.68   21.61
   1  10 -13  196.74   23.29
   1 -10 -14  115.26   19.60
  -1  10 -14  102.82   14.74
  -1 -10 -14  101.60   19.29
  -1 -10 -14  108.87   18.85
  -1 -10  14   87.15   14.40
   1  10 -14   90.94   13.33
   1  10 -14  107.85   17.15
  -1  10 -14   90.81   16.17
   1 -10 -15   24.32   11.77
  -1  10 -15   32.05    9.88
  -1 -10 -15   16.61    9.48
   1  10 -15   20.69    6.90
  -1 -10 -15   20.98    8.22
  -1  10 -15   19.08    9.56
   1  10 -15   28.44   10.81
  -1 -10 -16  245.23   29.86
   1 -10 -16  242.85   29.24
  -1  10 -16  218.30   22.58
  -1 -10 -16  230.84   29.18
   1  10 -16  211.37   21.58
   1  10 -16  193.78   23.52
  -1  10 -16  183.40   24.13
  -1 -10 -17  312.78   34.79
   1 -10 -17  324.81   34.14
  -1  10 -17  302.31   27.64
   1  10 -17  280.25   25.98
  -1 -10 -17  295.96   33.88
   1  10 -17  261.45   28.24
  -1  10 -17  282.28   30.12
  -1 -10 -18  646.46   50.15
   1 -10 -18  645.08   47.75
  -1  10 -18  613.67   40.96
   1  10 -18  581.32   39.10
  -1 -10 -18  657.15   50.85
   1  10 -18  571.74   41.53
  -1  10 -18  589.56   43.91
  -1 -10 -19  287.73   33.85
   1 -10 -19  287.63   33.22
  -1  10 -19  272.38   28.69
  -1 -10 -19  306.03   36.28
   1  10 -19  248.36   26.98
  -1  10 -19  279.28   31.06
   1  10 -19  257.88   28.78
  -1  10 -20  170.24   23.89
   1  10 -20  163.51   23.01
  -1  10 -20  155.67   24.35
   1  10 -20  165.75   24.30
  -1  10 -21   52.34   14.42
   1  10 -21   32.58   11.90
  -1 -11   0    4.86    5.21
   1 -11   0    2.12    5.56
   1  11   0    5.66    4.90
   1  11   0    4.24    6.61
   1  11   0    4.05    4.30
   1 -11   0   -1.67    7.07
  -1  11   0    2.62    5.78
   1  11   1   51.46    9.91
   1 -11   1   46.07    9.01
   1  11  -1   42.45    7.15
  -1 -11   1   45.17    8.12
   1  11   1   30.69    8.50
   1 -11   1   38.05   11.29
   1  11  -1   49.84   10.70
   1 -11  -1   32.88    9.79
  -1  11  -1   39.06    9.70
  -1  11   1   35.42    8.17
   1  11  -1   28.69    6.97
   1  11   1   38.82    7.48
   1  11   2  620.80   16.65
   1  11  -2  554.02   28.97
   1 -11   2  678.54   27.93
   1  11  -2  618.55   22.10
   1  11   2  641.29   31.52
   1  11   2  614.65   26.72
   1  11  -2  581.80   29.22
  -1  11   2  603.24   25.83
   1  11  -2  649.67   33.50
   1  11   2  633.36   28.67
   1 -11  -2  594.23   30.83
   1 -11   2  562.06   38.92
  -1  11  -2  643.66   31.97
  -1  11   2  588.10   23.77
   1  11   3    5.70    3.38
   1  11  -3   -8.96    8.58
  -1 -11  -3    1.01    3.86
   1  11   3   14.38    7.94
   1  11  -3   28.75    5.65
   1 -11   3    1.64    3.43
   1  11   3    3.79    3.89
   1  11   3    5.49    5.91
  -1  11   3    0.55    2.70
   1  11  -3    8.72    8.64
   1  11  -3    3.54    4.41
  -1  11   3    2.01    4.46
   1 -11   3    0.77    8.90
   1 -11  -3    2.83    4.68
  -1  11  -3   10.03    8.35
   1  11   4  886.83   26.82
   1  11  -4  913.66   33.62
  -1 -11  -4  957.46   30.73
   1 -11  -4 1070.39   48.48
   1 -11   4  893.76   23.90
  -1 -11  -4  993.92   44.27
   1  11   4  983.27   43.03
   1  11   4  893.58   30.91
  -1  11   4  930.54   26.17
   1  11  -4  942.37   40.25
   1  11  -4  950.63   41.06
   1 -11   4  847.32   51.66
  -1 -11   4 1002.53   52.25
  -1  11   4  879.40   28.08
  -1  11  -4  975.10   42.12
   1  11   4  949.02   31.22
   1  11  -5   87.64   12.72
   1  11   5   51.85    7.53
   1 -11   5   60.33    5.20
  -1 -11  -5   68.99   13.87
  -1 -11  -5   52.54    8.17
   1  11   5   76.69   13.98
   1 -11  -5   72.66   14.84
  -1  11   5   55.71    6.28
   1  11   5   54.13    8.14
  -1  11  -5   61.55   13.73
  -1 -11   5   75.76   16.78
   1  11  -5   65.82   11.63
   1  11  -5   62.36   13.19
  -1  11   5   55.83    7.48
   1 -11   5   49.65   15.35
   1  11   5   59.83    8.43
   1  11   6   64.83    8.92
  -1  11   6   71.27   10.48
  -1  11  -6   58.94    6.96
  -1 -11  -6   86.21   15.09
   1  11   6   96.05   16.18
  -1  11   6  108.09   15.97
   1 -11  -6   77.47   15.41
  -1 -11  -6   69.32    9.32
  -1  11   6   84.27    6.58
   1  11   6   69.23    8.30
   1  11  -6   78.79   12.95
   1  11  -6   79.81   14.35
  -1  11   6   72.13    7.36
   1  11   6   78.39    8.19
   1 -11   6   59.52   16.70
  -1  11  -6   83.55   14.63
  -1 -11   6   72.02   16.98
   1  11   7    0.29    6.33
  -1  11  -7   24.69    6.29
  -1  11   7    7.85    5.91
  -1  11   7   20.39   11.17
   1 -11  -7    5.82    8.24
  -1 -11  -7    0.53    7.13
   1  11  -7    5.04    3.45
   1  11   7   15.75    8.41
   1  11   7    6.21    3.77
  -1  11  -7   10.69    9.27
   1  11  -7    7.87    8.70
   1  11   7    4.17    3.20
   1  11   8  134.26   14.56
   1  11  -8  159.68   11.21
  -1  11   8  148.49   15.70
  -1 -11  -8  172.60   21.82
   1 -11  -8  186.42   22.72
   1  11   8  158.05    9.33
   1  11  -8  158.11   19.13
  -1  11  -8  157.80   19.74
   1  11   8  161.18    8.06
  -1 -11  -9   36.53   12.96
   1  11  -9   34.08    6.73
   1 -11  -9   37.22   12.07
  -1  11   9   29.81    8.53
  -1 -11   9   35.48    7.14
   1  11   9   18.32    5.77
   1  11  -9   39.67   12.49
  -1  11  -9   28.38   11.08
   1 -11 -10  778.30   46.08
  -1 -11 -10  735.04   45.88
  -1 -11  10  584.16   25.40
  -1  11  10  650.59   35.34
   1  11 -10  670.56   26.90
   1  11  10  614.26   34.61
   1  11 -10  668.32   39.18
  -1  11 -10  635.89   39.23
  -1 -11 -11   17.71   11.75
   1 -11 -11   26.41   12.12
   1  11 -11   16.27    6.03
  -1  11 -11   25.57    8.57
  -1 -11  11   19.73    6.77
  -1 -11 -11   13.90    7.75
   1  11 -11   28.40   11.23
  -1  11 -11   18.89    9.80
  -1 -11 -12  299.13   31.14
   1 -11 -12  318.59   31.10
  -1  11 -12  283.55   21.23
  -1 -11  12  246.91   19.47
   1  11 -12  271.02   19.74
  -1 -11 -12  281.05   27.60
   1  11 -12  260.63   26.56
  -1  11 -12  251.48   26.58
   1  11 -13   10.84    5.33
  -1  11 -13   22.35    8.28
  -1 -11 -13   30.07   12.01
   1 -11 -13   19.20   10.21
  -1 -11  13   23.50    7.59
  -1 -11 -13   13.16    8.10
   1  11 -13   29.64   10.64
  -1  11 -13   17.75    9.26
  -1 -11 -14    0.28    9.41
  -1  11 -14    0.33    5.71
   1 -11 -14   -4.69    8.01
  -1 -11 -14   -7.10   12.03
   1  11 -14   -4.43    6.06
   1 -11  14   -9.42    8.70
  -1 -11  14   -1.52    4.92
   1  11 -14   -1.33    7.32
  -1  11 -14   -6.52    9.79
   1 -11 -15   24.84   11.37
  -1 -11 -15   22.89    9.41
  -1  11 -15   32.31    9.72
   1  11 -15   21.29    7.71
  -1 -11 -15   25.14   12.09
  -1  11 -15   17.65   10.75
   1  11 -15   23.25   10.35
   1 -11 -16  274.00   31.33
  -1  11 -16  251.25   23.84
  -1 -11 -16  278.07   31.82
  -1 -11 -16  246.79   29.26
   1  11 -16  234.74   22.91
   1  11 -16  225.51   26.02
  -1  11 -16  222.03   27.14
   1  11 -17   10.92    7.40
  -1  11 -17   13.57    8.56
  -1 -11 -17    8.66   10.91
  -1 -11 -17   11.82    8.49
   1 -11 -17    4.42    7.55
  -1  11 -17    5.94    8.24
   1  11 -17    9.62    8.92
  -1  11 -18  176.62   22.35
  -1 -11 -18  185.91   27.20
   1 -11 -18  179.23   26.51
  -1 -11 -18  187.39   27.84
   1  11 -18  170.92   21.34
  -1  11 -18  183.93   26.09
   1  11 -18  170.51   24.23
  -1  11 -19    2.73    8.53
   1  11 -19    1.67    7.10
  -1 -11 -19    5.33   10.25
  -1  11 -19    5.16    9.48
   1  11 -19   -0.52    7.67
  -1  11 -20    6.80    8.58
   1  11 -20   -1.55    7.76
   1  12   0    5.22    4.41
   1  12   0   -2.00    4.04
   1  12   0    2.81    6.09
   1 -12   0   -3.24    7.88
  -1  12   0    0.42    5.18
   1  12  -1   94.28   12.73
   1  12   1  124.47   13.41
  -1 -12   1  119.05   12.82
   1 -12   1  137.50   14.02
   1  12  -1  129.94   11.62
   1  12   1  133.47   13.62
   1  12  -1  121.02   13.58
  -1  12   1  118.20   12.92
  -1  12   1  107.05   11.93
   1  12  -1  131.29   15.63
   1 -12  -1  122.10   15.41
   1 -12   1  116.88   18.43
   1  12   1  128.94   14.51
  -1  12  -1  132.37   15.36
   1 -12   2   27.18    6.53
   1  12  -2   53.15    7.91
   1  12   2   33.13    8.55
   1  12  -2   10.71    9.10
   1  12   2   33.96    7.57
   1  12  -2   39.22   10.83
  -1  12   2   21.19    5.39
   1  12   2   35.44    8.73
  -1  12   2   30.06    7.42
   1  12  -2   26.68    7.63
   1 -12   2   29.44   11.54
   1 -12  -2   30.68    8.09
  -1  12  -2   43.94   10.65
   1  12  -3  839.49   35.97
   1  12   3  907.71   23.83
  -1 -12  -3  908.84   25.29
  -1 -12  -3  956.12   42.11
   1 -12  -3 1007.36   44.21
   1  12   3  914.76   38.34
   1 -12   3  957.73   29.86
   1  12   3  874.78   32.53
   1 -12   3  792.47   49.80
  -1  12   3  901.68   31.53
   1  12   3  915.75   32.10
  -1  12   3  887.99   28.84
   1  12  -3  909.10   39.62
   1  12  -3  865.44   37.99
  -1  12  -3  918.14   40.40
   1  12   4    2.73    3.60
   1  12  -4   -2.20    7.61
  -1 -12  -4    1.03    4.48
  -1 -12  -4    4.34    7.39
   1 -12   4    0.67    2.68
   1  12   4   16.99    8.12
   1 -12  -4   13.66   10.18
   1  12   4    0.65    3.48
   1 -12   4   -0.52    9.74
   1  12  -4    8.99    8.19
  -1  12  -4    6.89    8.11
  -1  12   4    3.85    3.57
   1  12   4    8.93    6.18
   1  12  -4   -2.35    5.64
  -1  12   4    3.29    4.51
  -1 -12  -5  664.52   27.97
   1  12   5  629.36   24.80
   1  12  -5  739.29   30.43
  -1 -12  -5  706.48   39.37
   1 -12   5  651.47   16.51
   1  12   5  657.93   35.43
   1 -12  -5  699.46   39.29
   1  12   5  638.17   26.76
  -1  12   5  605.36   21.42
   1  12   5  657.81   24.21
  -1  12  -5  671.47   36.57
   1 -12   5  616.81   46.28
  -1  12   5  634.14   23.78
   1  12  -5  645.61   35.32
   1  12  -5  670.47   35.68
   1  12   6   56.97    8.31
  -1  12  -6   52.39    6.98
   1 -12  -6   81.85   16.25
   1  12   6   73.63   13.64
  -1 -12  -6   78.31   15.28
   1  12   6   64.31    8.54
  -1  12   6   77.49    6.94
  -1  12  -6   64.83   14.17
   1  12   6   72.73    8.27
  -1  12   6   67.35    7.92
   1  12  -6   69.05   13.67
  -1  12   7    6.05    6.49
  -1  12   7   -1.05    3.42
  -1  12  -7   11.13    6.15
   1  12   7   -5.86    6.75
   1 -12  -7    5.64    7.88
  -1 -12  -7   -0.38    7.36
  -1  12   7    1.76    1.62
   1  12   7    4.20    3.58
   1  12  -7    8.47    8.16
  -1  12  -7    2.81    7.74
   1  12   7    2.19    3.06
   1  12   8   65.66   10.05
  -1  12   8   76.24   11.75
   1 -12  -8   98.24   17.12
   1  12  -8   97.19    8.63
  -1 -12  -8   82.07   12.21
  -1 -12  -8  100.32   17.56
   1  12   8   77.67    7.13
   1  12  -8   93.79   16.11
   1  12   8   82.84    6.36
  -1  12  -8   71.54   14.44
   1 -12  -9  491.01   36.13
   1  12  -9  484.81   20.27
  -1 -12  -9  498.71   37.55
  -1  12   9  408.21   27.02
   1  12   9  376.60   25.28
  -1 -12  -9  471.46   30.69
  -1  12  -9  417.63   32.55
   1  12  -9  460.79   32.44
   1 -12 -10   32.08   11.64
  -1 -12 -10   39.88   12.71
   1  12 -10   40.55    7.24
  -1 -12 -10   22.68    8.26
  -1  12  10   31.60    9.29
   1  12  10   22.98    6.98
  -1  12 -10   37.23   12.36
   1  12 -10   35.98   11.72
   1 -12 -11  867.70   49.43
   1  12 -11  802.48   31.07
  -1 -12 -11  856.22   51.42
   1 -12  11  595.81   30.22
  -1 -12  11  679.16   27.93
  -1 -12 -11  800.19   43.92
   1  12 -11  771.15   42.76
  -1  12 -11  718.61   43.84
   1  12 -12    6.77    4.59
  -1 -12 -12   12.62    9.31
   1 -12 -12   12.89    8.99
  -1 -12 -12    6.13    7.61
   1 -12  12    1.11    6.22
  -1 -12  12   10.26    5.66
   1  12 -12   17.56    9.95
  -1  12 -12   11.08    8.98
   1 -12 -13  453.24   37.90
  -1 -12 -13  459.72   38.80
  -1  12 -13  433.34   27.18
   1  12 -13  435.66   26.21
  -1 -12  13  335.90   22.96
  -1 -12 -13  409.15   33.79
   1 -12  13  310.47   24.14
  -1  12 -13  363.85   32.85
   1  12 -13  406.39   33.42
  -1  12 -14   89.96   14.55
   1 -12 -14   88.77   17.37
  -1 -12 -14   84.86   18.06
  -1 -12 -14   89.43   16.56
   1  12 -14   84.82   12.41
   1  12 -14   80.85   16.10
  -1  12 -14   70.61   15.54
  -1 -12 -15    1.89    8.86
   1  12 -15    3.83    5.42
  -1 -12 -15   -2.57    8.78
   1 -12 -15    2.25    8.61
  -1  12 -15    6.29    7.59
   1  12 -15    8.05    8.57
  -1  12 -15   -5.66    8.90
  -1  12 -16   80.57   14.56
   1  12 -16   78.08   13.26
  -1 -12 -16   91.75   19.80
   1 -12 -16   88.46   18.58
  -1 -12 -16   85.90   17.59
   1  12 -16   88.93   18.12
  -1  12 -16   72.70   16.93
   1  12 -17  214.33   22.94
  -1 -12 -17  239.26   31.22
  -1  12 -17  213.98   23.03
   1 -12 -17  223.03   28.29
  -1 -12 -17  219.44   29.25
  -1  12 -17  171.53   24.90
   1  12 -17  190.47   25.05
  -1 -12 -18    1.59    9.86
  -1  12 -18    5.44    8.06
  -1  12 -18   -4.16    9.83
   1  12 -18    5.53    7.94
  -1 -12 -19  237.14   31.39
   1  13   0    4.14    4.65
   1 -13   0   -1.65    6.71
  -1  13   0   -7.05    6.51
   1  13   0    0.94    6.47
   1  13   0   -1.33    4.03
   1 -13   1   29.05    7.06
   1  13  -1   42.44    7.93
   1  13   1   33.82    7.85
  -1 -13   1   35.72    8.23
   1  13  -1   10.25   11.01
   1  13   1   37.04    8.89
  -1  13   1   30.42    6.87
   1 -13  -1   26.23    8.48
  -1  13  -1   25.02    7.73
   1  13  -1   43.18   10.68
   1 -13   1   24.87    9.90
   1  13  -1   29.52    7.67
   1  13   1   27.25    7.33
  -1  13   1   32.89    7.98
   1  13  -2   30.82    7.95
   1 -13  -2   60.97   11.81
   1  13   2   61.11   10.42
   1 -13   2   54.04    8.56
  -1 -13  -2   58.69   11.06
   1  13   2   54.00    9.28
   1 -13   2   50.00   13.46
   1 -13  -2   47.68    9.71
  -1  13   2   49.80    7.88
  -1  13   2   55.54    9.58
   1  13   2   76.02   10.84
   1  13  -2   61.28   11.73
   1  13  -2   46.08    9.43
  -1  13  -2   59.07   11.95
   1  13  -3  161.82   17.07
   1  13   3  191.24   17.97
   1 -13  -3  206.12   20.48
   1 -13   3  195.45   13.99
  -1 -13  -3  200.90   20.23
   1  13   3  173.98   15.43
  -1  13   3  175.17   13.88
   1  13   3  189.37   15.49
  -1  13  -3  197.77   20.10
   1  13  -3  167.35   17.86
  -1  13   3  197.12   15.65
   1 -13   3  179.91   24.05
   1  13  -3  196.27   19.36
   1  13  -4    3.66    7.87
   1  13   4   15.13    5.12
  -1 -13  -4   12.95    7.92
  -1 -13  -4   17.64    5.64
   1  13   4   18.77    7.51
   1 -13   4   13.84    4.09
   1 -13  -4   20.36    9.14
   1  13   4   12.41    4.94
   1  13  -4    8.90    5.78
   1  13   4   19.48    6.33
  -1  13   4   10.02    4.43
   1 -13   4    9.43   10.40
   1  13  -4   21.72    9.91
  -1  13   4   13.79    5.00
  -1  13  -4   19.56    9.09
   1  13   5   90.60    9.71
  -1  13  -5   79.80   10.32
  -1 -13  -5  100.57   11.34
   1  13  -5  124.04   15.53
   1 -13  -5  110.02   16.39
   1  13   5   95.73   13.71
  -1 -13  -5  107.75   16.51
  -1  13   5   99.20    9.64
   1  13   5  100.17   11.63
   1  13  -5   94.54   15.23
  -1  13  -5  110.50   16.22
  -1  13   5   97.08   10.52
   1  13   5  105.48   10.60
  -1  13   6    7.13    4.75
   1  13   6    3.21    3.99
  -1  13  -6   -5.23    8.03
  -1 -13  -6    8.42    8.74
   1 -13  -6   11.97    8.29
  -1  13   6    7.43    3.63
   1  13   6    3.66    4.74
   1  13   6    8.13    4.04
  -1  13  -6    9.30    8.43
   1  13  -6    1.55    6.59
  -1  13   7    5.54    3.06
   1  13   7   -0.89    5.38
  -1  13  -7   11.90    6.12
   1 -13   7    5.96    2.59
  -1 -13  -7    7.44    7.41
   1 -13  -7   11.26    8.06
  -1  13   7    5.18    2.29
   1  13   7    5.68    3.75
   1  13   7    5.64    3.57
  -1  13  -7    7.57    7.56
   1  13  -7   11.80    8.43
  -1  13   8    7.44    6.55
   1  13   8    0.60    5.02
   1 -13   8    1.66    2.75
  -1 -13  -8    9.27    7.95
  -1 -13  -8   -0.84    6.47
   1 -13  -8    5.26    8.64
   1  13   8    3.52    2.93
   1  13  -8   14.64    9.94
  -1  13  -8    0.08    6.97
   1  13   8    4.71    2.81
  -1 -13  -9   73.74   15.53
  -1 -13  -9   73.08   11.97
   1 -13  -9   77.18   15.18
  -1  13   9   66.68   11.49
   1  13   9   63.22   10.94
   1 -13   9   45.64    6.78
   1  13  -9   74.12   14.64
  -1  13  -9   65.11   14.19
   1  13   9   64.42    4.30
  -1 -13 -10   12.88    9.13
   1  13 -10   18.42    5.47
  -1 -13 -10    6.47    6.83
   1 -13 -10   10.47    8.04
   1  13  10    8.10    5.05
  -1  13  10   15.77    7.64
   1 -13  10    8.34    3.94
  -1  13 -10   14.21    8.52
   1  13 -10   19.29    9.44
   1  13 -11  175.31   14.12
  -1 -13 -11  174.55   23.82
   1 -13 -11  170.95   22.84
   1 -13  11  115.57   12.39
  -1 -13 -11  144.78   18.09
   1  13 -11  162.18   21.17
  -1  13 -11  146.47   20.80
   1 -13 -12    3.21    6.81
   1  13 -12    1.80    3.94
  -1 -13 -12    0.32    8.34
  -1 -13 -12   -4.08    9.50
  -1  13 -12    2.40    7.50
   1  13 -12    7.95    7.01
   1  13 -13    0.92    4.74
   1 -13 -13   -8.51    9.32
  -1 -13 -13    6.07    9.14
  -1 -13 -13   -4.65    9.16
  -1  13 -13   -6.64    9.15
   1  13 -13    2.03    7.48
  -1 -13 -14   31.38   12.77
   1  13 -14   36.44    8.75
   1 -13 -14   20.65    9.01
  -1 -13 -14   31.42   11.39
   1  13 -14   34.17   11.41
  -1  13 -14   27.43   11.03
  -1 -13 -15  134.63   22.82
   1  13 -15  117.94   15.30
   1 -13 -15  135.40   21.88
  -1 -13 -15  119.87   20.27
  -1  13 -15  116.73   20.06
   1  13 -15  110.16   19.27
  -1 -13 -16   49.54   14.07
  -1 -13 -16   78.50   18.92
   1 -13 -16   79.75   17.77
   1  13 -16   68.12   15.55
  -1  13 -16   54.35   14.65
  -1 -13 -17  188.78   28.88
   1 -13 -17  190.17   26.90
  -1 -13 -17  196.70   26.67
   1  13 -17  154.73   23.52
  -1  13 -17  169.03   25.41
  -1 -13 -18   18.76   10.46
   1  14   0   15.63    6.89
   1  14   0   11.39    7.42
   1 -14   0    0.97    6.58
  -1  14   0   -5.87    6.08
  -1  14   0   -2.52    6.53
   1  14   0   -2.06    4.28
   1  14  -1   27.75    7.75
  -1 -14  -1    5.19    6.76
   1 -14  -1   -1.26    6.42
   1  14   1   10.62    6.66
   1  14  -1  -21.71   13.31
  -1  14   1   -1.27    4.55
   1 -14   1   -4.66    8.34
   1  14  -1   -4.80    5.22
   1  14   1   -1.02    4.68
  -1  14   1   -3.86    6.06
   1  14  -1    6.55    7.64
   1 -14  -1    1.26    6.26
   1  14   1    8.81    7.19
  -1  14  -1    0.22    5.84
   1  14  -2  131.66   15.91
  -1 -14  -2  170.79   18.19
   1 -14   2  165.07   14.17
   1  14   2  168.44   16.53
   1 -14  -2  146.77   16.76
   1  14   2  155.68   15.74
  -1  14  -2  152.10   17.22
   1  14  -2  146.82   16.54
  -1  14   2  158.22   15.29
   1 -14   2  132.16   19.85
   1  14  -2  156.10   17.15
   1  14   2  142.17   14.56
  -1  14   2  147.73   13.98
   1  14  -3   -3.93   10.71
   1 -14   3    8.45    4.36
  -1 -14  -3   12.51    7.31
   1  14   3   22.03    8.27
   1 -14  -3   11.11    7.27
   1  14   3    6.78    3.93
  -1  14   3   10.14    5.20
  -1  14   3   10.52    4.76
  -1  14  -3   21.81    9.19
   1  14  -3   15.91    8.72
   1  14   3   12.10    6.49
   1  14  -3    9.42    5.72
   1  14  -4  243.76   20.75
   1 -14   4  265.06   14.64
   1  14   4  242.37   21.39
  -1 -14  -4  269.12   15.64
   1 -14  -4  258.13   23.07
  -1 -14  -4  261.75   23.99
  -1  14   4  248.04   16.64
   1  14   4  238.41   18.60
  -1  14  -4  254.29   23.45
   1  14   4  250.68   16.86
  -1  14   4  264.15   17.84
   1  14  -4  256.45   22.46
   1  14   5  147.25   12.66
  -1  14  -5  100.46   11.10
   1  14  -5  145.54   16.95
   1 -14  -5  148.12   18.51
  -1 -14  -5  154.08   13.28
  -1 -14  -5  142.66   18.86
   1  14   5  135.57   14.15
  -1  14   5  133.48   11.55
  -1  14  -5  141.48   18.16
   1  14  -5  136.52   17.92
  -1  14   5  135.08   12.56
   1  14   5  138.68   12.09
   1  14   6  129.76   12.68
   1  14  -6  190.89   18.67
  -1  14  -6  104.62   11.33
  -1 -14  -6  138.16   19.12
   1 -14  -6  129.43   17.98
   1  14   6  119.13   12.68
  -1  14   6  128.01   10.66
   1  14   6  121.89   10.81
  -1  14   6  134.23   11.75
   1  14  -6  132.58   18.27
  -1  14  -6  131.47   17.84
  -1  14  -7  234.27   16.26
   1  14   7  185.66   16.31
  -1  14   7  216.22   12.97
  -1 -14  -7  235.11   25.00
   1 -14  -7  202.09   22.63
  -1  14   7  192.47   10.37
   1  14   7  189.09   14.61
   1  14   7  206.42   12.58
  -1  14  -7  187.95   22.22
   1  14  -7  203.73   22.36
   1  14   8   -1.02    5.32
   1 -14   8    2.95    2.72
  -1 -14  -8   -1.97    7.16
  -1 -14  -8   -2.78    5.88
   1 -14  -8   -5.17    7.28
   1  14   8   -2.62    3.68
  -1  14  -8    9.49    7.82
   1  14  -8    0.80    7.89
   1  14   8    0.98    2.53
   1 -14  -9   57.51   13.09
  -1 -14  -9   60.93   10.50
  -1 -14  -9   67.92   15.12
   1 -14   9   53.41    6.60
   1  14   9   55.17   10.43
  -1  14  -9   49.30   12.91
   1  14  -9   71.28   14.81
   1  14   9   57.63    4.66
  -1 -14 -10   23.61    8.01
  -1 -14 -10   22.49   11.18
   1 -14 -10   26.28    9.07
   1  14  10   16.25    6.59
  -1  14  10   26.26    9.34
  -1  14 -10   20.24   10.17
   1  14 -10   24.44   10.89
  -1 -14 -11    7.89    8.06
   1 -14 -11   -0.57    7.48
  -1 -14 -11   -2.17    6.55
   1  14 -11    9.18    8.34
  -1  14 -11    0.30    7.26
   1 -14 -12   53.82   13.81
  -1 -14 -12   52.71   11.79
  -1 -14 -12   70.19   17.31
   1  14 -12   52.15   13.22
  -1  14 -12   58.63   15.05
  -1 -14 -13  133.23   22.60
   1 -14 -13  133.01   21.35
  -1 -14 -13  136.40   19.05
  -1  14 -13  116.99   20.05
   1  14 -13  119.22   19.92
   1 -14 -14   22.84    9.66
  -1 -14 -14   23.02    9.90
  -1 -14 -14   36.39   14.09
  -1  14 -14   16.87    9.24
   1  14 -14   32.12   12.64
   1 -14 -15  155.85   23.66
  -1 -14 -15  190.19   27.42
  -1 -14 -15  153.76   22.07
   1  14 -15  152.47   22.36
  -1  14 -15  126.13   21.09
   1 -14 -16    5.72    7.23
  -1 -14 -16    4.28    7.89
  -1 -14 -16   12.50   10.92
   1  14 -16    2.60    7.44
  -1  14 -16    0.95    9.33
  -1 -14 -17   10.17    8.54
  -1 -14 -18   71.36   17.48
  -1  15   0    0.35    4.08
  -1  15   0    2.72    5.78
   1  15   0    4.34    5.95
   1  15   0    2.05    4.35
   1 -15   0   -2.22    5.51
   1  15  -1   29.89    8.17
  -1 -15  -1   72.75   12.45
   1 -15  -1   55.38   10.20
   1  15   1   72.16   11.42
   1  15   1   58.40   10.66
  -1  15   1   59.68   10.21
  -1  15  -1   71.10   11.83
   1  15   1   62.65   10.45
   1  15  -1   63.63   11.38
   1 -15   1   63.14   13.17
   1  15  -1   66.55   11.66
  -1  15  -1   64.09   11.90
  -1  15   1   55.90   10.72
   1 -15  -2   30.15    3.66
   1  15  -2   10.18    9.93
  -1 -15  -2   37.55    9.74
   1 -15  -2   32.92    8.49
   1  15   2   44.49    9.61
   1  15   2   31.84    8.15
  -1  15  -2   40.84   10.56
  -1  15   2   39.99    8.40
   1  15   2   35.55    8.50
  -1  15   2   39.49    8.00
   1  15  -2   45.85   11.11
   1  15  -3  246.80   22.58
   1 -15  -3  248.65   12.60
  -1 -15  -3  294.43   25.19
   1  15   3  283.16   22.19
   1 -15  -3  274.65   23.11
   1 -15   3  278.78   17.13
   1  15   3  246.51   20.40
  -1  15   3  244.88   18.58
  -1  15  -3  251.78   22.79
   1  15  -3  254.94   22.36
   1  15   3  259.84   18.26
  -1  15   3  256.88   18.94
  -1  15   4   50.56    8.84
   1  15  -4   35.08   10.71
   1 -15  -4   50.10   11.05
  -1 -15  -4   60.74   13.27
   1 -15   4   50.56    7.37
  -1  15   4   47.94    8.28
   1  15   4   41.46    8.65
  -1  15  -4   46.89   11.54
   1  15  -4   50.18   11.59
   1  15   4   41.83    7.94
   1  15  -5  193.56   19.92
  -1  15  -5  140.38   14.86
   1 -15  -5  163.62   19.08
  -1 -15  -5  174.30   20.56
  -1 -15  -5  177.52   13.72
   1  15   5  170.59   16.31
  -1  15   5  164.60   13.88
   1  15  -5  150.21   18.34
  -1  15   5  159.31   14.19
  -1  15  -5  153.20   19.12
   1  15   5  171.66   13.97
  -1  15   6    4.61    4.50
  -1  15  -6   -4.06    7.16
   1  15   6    4.81    4.69
   1 -15  -6   -0.29    5.76
  -1 -15  -6    1.92    6.28
  -1  15   6    1.21    3.18
   1  15   6    2.85    4.27
  -1  15  -6    2.80    6.15
   1  15  -6    9.15    7.53
   1  15   6    2.64    3.87
   1  15   7   11.46    5.40
  -1  15  -7   12.08    6.86
  -1  15   7    9.19    4.22
   1 -15  -7    3.42    6.25
  -1 -15  -7   10.19    8.32
   1  15   7   11.49    4.33
  -1  15   7    8.58    2.80
  -1  15  -7    6.90    7.53
   1  15  -7   11.31    7.56
   1  15   7    8.36    3.75
  -1 -15  -8    6.54    4.98
   1 -15  -8    3.07    6.65
  -1 -15  -8    2.34    7.02
   1  15   8    7.13    5.01
  -1  15  -8    6.90    7.43
   1  15  -8   12.51    7.79
   1  15   8    3.91    2.77
   1 -15  -9  186.12   22.62
  -1 -15  -9  189.90   24.33
   1  15   9  170.58   17.71
  -1 -15  -9  180.41   18.35
  -1  15  -9  172.65   22.77
   1  15  -9  172.69   22.01
  -1 -15 -10   14.98    9.73
   1 -15 -10   13.52    9.22
  -1 -15 -10   13.89    6.64
   1  15 -10   19.42   10.56
  -1  15 -10   12.78    9.26
  -1 -15 -11  185.33   25.10
   1 -15 -11  164.84   22.36
  -1 -15 -11  158.27   19.09
  -1  15 -11  159.90   22.73
   1  15 -11  178.57   22.91
  -1 -15 -12    1.83    7.99
   1 -15 -12    4.00    7.16
  -1 -15 -12   -3.74    7.52
   1  15 -12    8.14    8.74
  -1  15 -12   -1.67    7.50
  -1 -15 -13   48.52   14.98
   1 -15 -13   59.40   15.25
  -1 -15 -13   55.01   13.06
  -1  15 -13   45.35   13.38
   1  15 -13   54.13   14.47
   1 -15 -14   38.51   11.99
  -1 -15 -14   37.29   11.02
  -1 -15 -14   42.69   14.78
   1  15 -14   35.83   12.49
  -1  15 -14   31.08   12.70
  -1 -15 -15   59.79   14.18
  -1 -15 -15   76.04   18.82
   1 -15 -15   65.36   16.27
  -1  15 -15   58.35   15.35
   1  15 -15   63.74   15.52
  -1 -15 -16   97.75   18.38
  -1 -15 -17  122.53   20.61
   1 -15 -17  114.68   20.31
   1 -15 -18   12.89    9.12
  -1 -15 -18    6.66    8.73
   1 -16   0    1.67    5.50
   1  16   0   -7.62    9.80
   1  16   0    1.81    4.00
  -1  16   0   -3.32    4.44
  -1  16   0   -1.10    5.56
   1  16   0    5.23    5.96
   1  16  -1  120.44   17.17
  -1 -16  -1  145.38   16.56
   1 -16  -1  140.39   15.78
   1  16   1  141.90   17.03
  -1  16  -1  159.54   18.06
  -1  16  -1  133.02   17.57
   1  16  -1  164.67   17.55
   1  16   1  144.38   15.43
  -1  16   1  127.83   15.28
  -1  16   1  146.19   15.88
   1  16  -2  361.50   29.55
  -1 -16  -2  416.55   29.13
   1 -16  -2  418.50   27.72
   1  16   2  368.79   24.78
   1  16   2  375.97   26.73
  -1  16   2  384.59   24.76
   1  16   2  392.50   23.56
   1  16  -2  423.83   28.29
  -1  16  -2  428.19   29.55
  -1  16   2  370.13   24.94
   1 -16  -3  766.55   20.43
   1  16  -3  777.11   41.06
   1 -16   3  798.77   29.46
   1 -16  -3  845.84   40.82
  -1 -16  -3  857.88   42.12
  -1  16   3  779.81   34.80
   1  16   3  758.64   37.34
   1  16  -3  795.42   39.12
  -1  16  -3  813.18   40.86
  -1  16   3  755.35   33.62
   1  16   3  797.16   32.81
  -1  16  -4  246.80   21.38
   1  16  -4  290.36   25.19
   1 -16  -4  282.76   15.07
   1 -16  -4  349.47   27.46
  -1 -16  -4  339.87   28.08
   1  16   4  280.30   22.42
  -1  16   4  278.94   20.19
   1  16  -4  259.99   24.01
  -1  16   4  285.02   19.95
   1  16   4  259.39   18.63
  -1  16  -4  268.95   24.83
   1  16  -5  732.90   37.38
   1 -16  -5  660.61   25.55
  -1  16  -5  667.46   33.95
  -1 -16  -5  696.20   40.93
   1 -16  -5  687.69   38.80
  -1  16   5  690.84   29.78
   1  16   5  692.77   33.98
  -1  16  -5  629.68   38.02
   1  16  -5  618.32   36.26
  -1  16   5  674.32   29.35
   1  16   5  642.91   27.37
   1  16  -6   85.91   15.72
  -1  16  -6   39.76    8.73
   1 -16  -6   68.23   13.11
  -1 -16  -6   67.45    9.77
  -1 -16  -6   76.08   15.23
   1  16   6   52.54    9.70
  -1  16   6   57.08    9.11
  -1  16  -6   56.77   12.84
   1  16   6   50.33    8.22
   1  16  -6   45.48   12.03
   1 -16  -7   24.45    8.77
  -1 -16  -7   32.18   10.40
  -1  16  -7   33.73    8.79
  -1  16   7   25.59    5.39
   1  16  -7   25.24    9.51
   1  16   7   26.33    5.41
  -1  16  -7   22.23    9.16
  -1 -16  -8   48.97   13.09
  -1 -16  -8   47.07    9.10
   1 -16  -8   47.28   11.43
  -1  16  -8   51.28   13.21
   1  16  -8   50.30   12.53
   1  16   8   50.05    6.34
  -1 -16  -9  218.44   25.82
   1 -16  -9  212.78   24.41
  -1 -16  -9  205.57   19.33
  -1  16  -9  204.37   24.63
   1  16  -9  201.19   23.30
   1 -16 -10  498.41   37.66
  -1 -16 -10  520.44   39.98
  -1 -16 -10  478.55   30.61
  -1  16 -10  482.79   37.88
   1  16 -10  494.58   36.84
  -1 -16 -11  539.12   42.35
   1 -16 -11  513.27   39.15
  -1 -16 -11  488.60   32.51
  -1  16 -11  499.10   39.30
   1  16 -11  487.32   37.23
   1 -16 -12  313.09   31.87
  -1 -16 -12  341.42   34.59
  -1 -16 -12  299.03   26.81
  -1  16 -12  289.95   31.71
   1  16 -12  308.90   30.46
  -1 -16 -13  335.54   35.03
   1 -16 -13  324.47   32.73
  -1 -16 -13  307.96   28.00
   1  16 -13  315.02   31.35
  -1  16 -13  279.42   31.30
  -1 -16 -14    0.58    7.71
   1 -16 -14   -1.83    8.61
  -1 -16 -14    8.57    8.74
   1  16 -14   11.25   10.65
  -1  16 -14   -6.10   10.79
  -1 -16 -15   -1.46    8.97
   1 -16 -15   -8.62   10.89
   1 -16 -16   95.81   17.91
  -1 -16 -16  104.82   18.89
   1 -16 -17  157.20   23.73
  -1 -16 -17  141.95   22.27
   1 -17   0    2.33    4.54
   1  17   0   -5.58   11.37
   1  17   0    4.03    5.38
  -1  17   0   -4.02    6.96
  -1 -17  -1    6.37    6.34
   1 -17   1   22.44    8.26
   1 -17  -1    3.46    4.24
   1  17   1   -2.87   10.65
   1  17  -1   -5.08    9.66
   1  17   1    1.24    4.76
  -1  17   1    3.45    4.86
   1  17   1    7.62    5.28
  -1  17  -1   18.64    8.77
  -1  17   1    0.67    4.16
   1  17  -1   17.64    9.01
   1  17  -2  283.31   26.40
  -1 -17  -2  324.12   25.58
   1 -17  -2  304.93   23.98
  -1  17   2  310.56   24.68
   1  17   2  304.94   25.18
  -1  17  -2  280.09   24.86
  -1  17   2  295.76   22.57
   1  17   2  288.98   21.45
   1  17  -2  288.20   23.71
  -1  17   3   22.44    7.96
   1  17  -3    1.75    7.96
  -1 -17  -3   48.29   11.88
   1 -17  -3   62.88   12.45
   1  17   3   20.40    8.33
   1  17   3   28.43    8.63
   1  17  -3   28.49    9.97
  -1  17  -3   28.68   10.11
  -1  17   3   14.68    7.02
  -1  17  -4  297.86   24.04
   1  17  -4  328.16   27.14
   1 -17  -4  287.18   14.48
   1 -17  -4  309.74   25.73
  -1 -17  -4  317.26   27.34
   1  17   4  322.15   25.34
  -1  17  -4  314.58   27.08
   1  17   4  304.73   20.14
  -1  17   4  302.51   21.51
   1  17  -4  303.83   25.73
   1 -17  -5   36.68    6.56
  -1 -17  -5   61.62   13.78
   1 -17  -5   45.76   11.15
  -1  17  -5   19.32    7.13
   1  17  -5   48.50   13.81
   1  17  -5   35.72   10.85
  -1  17  -5   32.17   10.23
  -1  17   5   47.56    9.35
   1  17   5   43.85    8.49
  -1 -17  -6   43.81   12.34
   1 -17  -6   37.38   10.68
  -1  17   6   36.87    7.94
  -1  17  -6   41.35    9.58
  -1  17  -6   28.70    9.55
   1  17  -6   40.14   11.37
   1  17   6   37.54    7.14
  -1 -17  -7   17.34    9.21
   1 -17  -7   15.54    8.11
  -1  17  -7   10.51    7.82
   1  17  -7   17.64    9.33
   1  17   7   13.63    4.46
   1 -17  -8  122.70   18.52
  -1 -17  -8  141.88   14.80
  -1 -17  -8  141.66   21.02
   1 -17  -8  133.23   14.28
  -1  17  -8  124.86   19.57
   1  17  -8  133.65   19.49
  -1 -17  -9    9.01    8.85
  -1 -17  -9    2.48    5.58
   1 -17  -9   -0.57    7.56
   1 -17  -9   -1.16    5.17
   1  17  -9    8.00    9.05
  -1  17  -9    5.36    7.77
  -1 -17 -10  282.07   23.25
  -1 -17 -10  271.79   29.87
   1 -17 -10  262.85   27.90
   1 -17 -10  263.70   22.57
  -1  17 -10  250.35   28.02
   1  17 -10  271.14   28.26
  -1 -17 -11   20.02    8.56
  -1 -17 -11   35.03   13.42
   1 -17 -11   21.69   10.78
   1 -17 -11   13.69    7.06
  -1  17 -11   25.88   11.18
   1  17 -11   25.43   11.53
  -1 -17 -12  169.87   20.30
   1 -17 -12  196.09   25.38
  -1 -17 -12  177.63   25.58
   1 -17 -12  161.91   19.39
   1  17 -12  168.49   23.49
  -1  17 -12  166.18   24.26
  -1 -17 -13    6.24    8.02
  -1 -17 -13    4.33    7.18
   1 -17 -13   -6.04    8.45
   1 -17 -13   -5.02    8.34
   1  17 -13    0.79    7.69
  -1  17 -13   -5.74    7.82
   1 -17 -14   -9.04    8.51
   1 -17 -15   12.76    7.60
   1 -18   0   25.87    8.47
   1  18   0   -5.56   10.26
   1  18   0   18.15    7.91
  -1  18   0   12.54    7.00
   1 -18   1  191.45   17.32
   1 -18  -1  182.49   18.21
   1  18  -1  155.91   20.18
   1  18   1  140.23   20.17
   1  18  -1  173.71   18.85
  -1  18  -1  169.64   19.25
  -1  18   1  163.46   17.69
   1  18   1  181.56   18.35
  -1 -18  -2   52.26   11.43
   1 -18  -2   53.76   11.12
   1  18   2   11.29    9.06
   1  18  -2   72.85   17.84
  -1  18  -2   72.56   14.47
  -1  18   2   32.60    8.53
   1  18  -2   78.83   15.23
   1  18   2   42.17    9.59
  -1 -18  -3  798.95   41.96
   1 -18  -3  834.78   40.56
  -1  18  -3  776.28   42.03
   1  18  -3  812.57   45.15
   1  18   3  788.71   34.31
  -1  18   3  797.70   36.62
  -1  18  -3  781.58   42.27
   1  18  -3  762.48   40.72
  -1 -18  -4  124.76   18.28
   1 -18  -4  111.09   17.04
   1  18  -4   43.41   13.87
  -1  18  -4    9.45    7.33
  -1  18   4   58.23   11.99
   1  18  -4   37.97   11.93
  -1  18  -4   42.99   12.07
   1  18   4   87.06   11.73
   1 -18  -5  557.21   35.33
  -1 -18  -5  574.34   37.66
   1  18  -5  650.01   38.96
  -1  18  -5  582.90   34.35
   1  18   5  539.32   26.79
  -1  18   5  591.04   29.00
  -1  18  -5  546.18   36.72
   1  18  -5  555.07   36.21
   1 -18  -6   18.92    7.69
  -1 -18  -6   22.36   10.27
   1  18  -6   37.41   15.24
   1  18   6   13.62    5.80
   1  18  -6    2.35    7.19
  -1  18  -6   -4.10    7.51
  -1 -18  -7   -1.89    6.85
   1 -18  -7   -6.11    7.80
   1  18  -7    0.49    6.98
  -1  18  -7   -3.22    7.46
  -1 -18  -8   28.69   10.46
   1 -18  -8   27.03    9.41
  -1  18  -8   41.34   12.05
   1  18  -8   37.18   12.28
   1 -18  -9  471.90   36.53
  -1 -18  -9  498.34   38.98
  -1  18  -9  449.18   36.69
   1  18  -9  466.90   36.88
  -1 -18 -10   57.06   15.39
   1 -18 -10   66.26   15.52
  -1  18 -10   51.60   13.74
   1  18 -10   63.93   15.70
   1 -18 -11  756.84   48.28
  -1 -18 -11  800.15   51.72
  -1  18 -11  700.75   48.19
   1  18 -11  747.64   47.67
   1 -18 -12    7.45    9.87
  -1 -18 -12   15.49   10.77
   1 -19   0    8.38    6.13
  -1  19   0   -2.38    6.53
   1  19   0    2.31    5.53
   1 -19  -1   26.50    7.67
   1 -19   1   38.24    8.49
   1  19  -1   12.50    9.29
   1  19   1    7.57   10.14
   1  19   1   25.21    8.33
  -1  19  -1   30.25    9.06
  -1  19   1   27.38    8.07
   1  19  -1   28.68    9.18
   1 -19  -2    9.95    6.26
  -1  19   2    4.00    5.02
  -1  19  -2    4.73    7.55
   1  19  -2    8.24    9.68
   1  19   2  -12.66   12.35
  -1  19  -2   10.40    5.91
   1  19   2    2.20    4.51
   1  19  -2   20.36    9.05
   1 -19  -3  137.89   17.70
  -1 -19  -3  148.15   18.77
   1  19   3  103.47   18.20
  -1  19  -3  131.10   18.49
   1  19  -3  126.95   19.73
  -1  19  -3  129.96   18.01
   1  19   3  136.70   15.23
  -1  19   3  129.00   15.95
   1  19  -3  129.39   17.57
  -1 -19  -4   29.45    9.76
   1 -19  -4   18.97    8.32
  -1  19  -4   -2.71    9.84
   1  19   4    0.01   11.49
   1  19  -4   11.93   10.20
  -1  19   4   17.09    7.40
  -1  19  -4    3.12    6.30
   1  19  -4    6.66    7.11
   1  19   4   14.36    5.99
   1 -19  -5   90.64   14.87
  -1 -19  -5  108.13   17.50
   1  19  -5  129.59   20.12
  -1  19  -5   88.10   15.93
   1  19  -5   96.47   16.24
   1  19   5   88.87   11.39
  -1 -19  -6   10.39    7.81
   1 -19  -6    5.07    5.87
  -1  19  -6    2.05    6.12
   1  19  -6   -1.22    6.82
   1 -19  -7   -2.34    7.42
  -1 -19  -7    1.29    6.37
   1  19  -7    1.61    6.04
  -1  19  -7    4.85    7.36
  -1 -19  -8    4.71    7.57
   1 -19  -8    3.69    7.08
   1  19  -8    9.22    8.06
  -1  19  -8    3.61    7.11
   1 -19  -9  109.57   18.47
  -1 -19  -9  119.34   20.21
  -1  19  -9  123.40   20.14
   1  19  -9  103.58   18.04
   1 -19 -10   -3.42    6.78
  -1 -19 -10    0.67    6.98
  -1  19 -10   -1.70    7.96
   1  19 -10    5.15    8.52
   1 -19 -11   92.25   18.32
  -1 -19 -11   88.20   18.22
   1 -20   0   10.21    6.89
  -1  20   0   -3.36    6.72
   1  20   0   -6.98   11.46
   1  20   0    1.23    4.74
   1 -20  -1   18.50    7.12
   1  20   1   -0.22   10.47
  -1  20  -1   -9.39   12.06
   1  20  -1    9.65    9.42
  -1  20   1   16.65    7.08
   1  20   1   13.99    6.04
  -1  20  -1   13.43    6.91
   1  20  -1   15.28    7.51
   1 -20  -2   10.32    5.94
   1  20  -2    2.51    9.27
  -1  20  -2   10.38    7.96
  -1  20   2    3.82    4.96
   1  20   2  -11.41   12.42
   1  20   2    7.53    5.46
  -1  20  -2    4.22    5.72
   1  20  -2   14.99    7.66
   1 -20  -3   61.70   12.12
  -1  20   3   63.61   11.57
   1  20   3   49.42   13.57
   1  20  -3   66.25   15.98
  -1  20  -3   38.34   11.05
   1  20   3   63.05   10.63
  -1  20  -3   64.14   13.07
   1  20  -3   72.76   13.41
  -1 -20  -4   12.30    7.74
   1 -20  -4    6.04    5.58
   1  20   4   -8.33   11.39
   1  20  -4   27.17   13.18
   1  20  -4    5.61    6.34
  -1  20  -4   -1.74    6.79
  -1 -20  -5   77.30   15.03
   1 -20  -5   64.06   13.13
   1  20   5   39.01   12.16
  -1  20  -5   67.71   14.20
   1  20  -5   79.18   15.27
   1 -20  -6    7.01    6.36
  -1 -20  -6    7.47    7.49
   1  20   6  -12.42   13.17
   1  20  -6    6.42    7.07
  -1  20  -6   -2.88    7.23
   1 -20  -7   39.58   11.46
  -1 -20  -7   48.89   13.39
  -1  20  -7   40.30   11.29
   1  20  -7   46.00   12.97
  -1 -20  -8   31.23   11.12
   1 -20  -8   27.52   10.04
   1  20  -8   35.93   12.72
  -1  20  -8   41.34   12.83
  -1 -20  -9   -1.38    8.96
   1 -20  -9   -0.41    7.46
  -1 -20 -10   27.82   11.42
   1 -20 -10   11.19    7.06
  -1  21   0  -12.48   11.90
   1  21   0  -14.59   13.28
  -1  21   0   -2.95    6.26
   1  21   0   -2.57    5.23
   1  21   1   -8.02   13.23
  -1  21  -1   -0.84    6.44
  -1  21   1   -3.61    6.58
   1  21  -1    1.47    9.33
  -1  21  -1   -1.67   11.18
   1  21  -1    6.13    6.56
   1  21   1    5.26    5.10
   1 -21  -2   22.56    8.63
  -1  21  -2   16.11    8.38
  -1  21  -2   27.62    9.50
   1  21  -2   24.77   11.86
   1  21   2    2.86   10.27
  -1  21   2   24.06    8.63
   1  21  -2   26.94    9.63
   1  21   2   15.95    6.58
   1 -21  -3   72.26   13.43
   1  21   3   55.66   14.73
   1  21  -3   64.59   13.61
  -1  21  -3   73.34   14.11
   1 -21  -4   54.50   12.59
   1  21   4   29.56    9.83
   1  21  -4   54.19   13.21
  -1  21  -4   42.17   11.74
   1 -21  -5   66.85   14.27
   1  21   5   39.50   12.14
  -1  21  -5   35.98   11.49
   1  21  -5   53.77   13.18
   1 -21  -6    7.18    6.55
  -1 -21  -6    4.48    8.74
   1  21   6   -4.45   11.39
  -1  21  -6   -5.51    8.23
   1  21  -6    3.15    6.41
  -1 -21  -7    6.50    9.52
   1 -21  -7   -2.07    6.67
   1  21   7  -20.48   16.59
  -1  21  -7   -7.82    8.07
   1  21  -7   -1.69    6.73
  -1 -21  -8   61.90   15.33
   1 -21  -8   52.99   13.85
  -1 -21  -9   40.44   13.22
   1 -21  -9   38.15   12.82
  -1  22   0   -0.43    6.53
   1  22   0   -6.08   11.70
  -1  22   0    3.07   10.20
   1  22   0    6.96    6.62
  -1  22  -1   38.72   11.52
  -1  22   1   13.61   10.04
  -1  22  -1   36.47   11.01
   1  22  -1   40.20   14.73
   1  22   1   38.52   12.57
   1  22  -1   51.72   12.41
   1  22   1   49.89   11.28
   1  22   2   44.63   13.42
  -1  22  -2   75.97   15.08
   1  22  -2   76.74   14.69
   1  22   3  263.03   31.94
  -1  22  -3  286.50   27.99
   1  22  -3  285.34   27.95
   1  22   4   68.13   17.25
  -1  22  -4   88.16   16.68
   1  22  -4   98.03   17.79
   1 -22  -5  259.20   26.45
   1  22   5  205.40   28.62
   1  22  -5  246.26   26.80
  -1  22  -5  244.59   27.47
   1 -22  -6   17.07    8.99
   1 -22  -7   39.20   12.02
   1 -22  -8   44.33   13.97
   1  23   0  -15.29   12.76
  -1  23   1  -18.42   14.17
   1  23   1   -2.98   11.98
  -1  23  -1   10.21    7.36
   1  23  -1    8.04    7.65
  -1  23   2   60.27   15.74
   1  23   2   52.54   16.85
  -1  23  -2   72.97   15.31
   1  23  -2   75.82   14.96
  -1  23   3    6.31   11.46
  -1  23  -3   15.75    8.52
   1  23   3    7.35    9.68
   1  23  -3   23.00   10.83
  -1  23  -4  123.13   20.15
   2   0   0 2500.29   33.77
   2   0   1    0.35    1.97
   2   0  -1    0.25    1.63
  -2   0  -2 1684.18   30.09
   2   0   2 1817.81   31.26
   2   0   2 1773.52   30.20
  -2   0   2 1826.92   26.61
   2   0  -2 1644.57   26.22
   2   0   3   -1.05    3.21
  -2   0  -3   -4.71    4.20
   2   0   3   -2.83    3.95
   2   0  -3   -1.33    2.25
  -2   0   3   -0.17    2.11
   2   0   4   20.62    4.22
   2   0   4   42.86    6.30
  -2   0  -4   23.47    4.60
  -2   0   4   40.24    7.48
   2   0   4   29.80    6.24
   2   0   4   31.14    4.99
  -2   0   4   26.66    4.40
   2   0  -4   24.37    4.31
   2   0   5    5.84    3.10
  -2   0  -5    0.73    2.89
   2   0   5    1.02    2.38
  -2   0   5    3.64    4.61
   2   0   5   -3.97    4.32
   2   0  -5    0.88    2.24
   2   0   6 1036.90   27.65
   2   0  -6 1150.34   29.25
   2   0   6  910.71   25.21
  -2   0   6 1047.64   36.39
  -2   0  -6  959.03   24.61
   2   0  -6 1047.69   30.55
   2   0  -6 1115.30   27.81
   2   0   6 1057.51   25.22
   2   0   7   -0.25    3.13
   2   0  -7   12.66    5.31
   2   0   7  -10.09    5.98
  -2   0  -7    0.42    2.62
  -2   0   7    3.83    5.92
   2   0  -7   -0.27    2.73
   2   0   7    1.40    2.51
   2   0  -7    1.85    5.49
   2   0  -8 2311.55   54.44
   2   0   8 2287.64   52.09
  -2   0  -8 2300.34   41.63
   2   0   8 2374.41   45.87
  -2   0   8 1895.90   61.71
   2   0  -8 2506.44   50.09
   2   0  -8 1980.61   54.13
   2   0   8 2380.22   43.20
   2   0   9    0.00    4.14
  -2   0  -9   11.54    6.13
   2   0  -9    2.03    7.80
  -2   0  -9    1.44    3.27
   2   0   9   -7.47    7.08
  -2   0   9   -1.78    7.86
   2   0  -9    1.54    3.69
   2   0  -9    8.60    5.80
   2   0   9    0.98    3.23
  -2   0 -10  575.64   24.66
   2   0 -10  466.40   34.24
   2   0  10  570.66   36.88
   2   0  10  571.89   26.01
  -2   0 -10  547.50   22.62
   2   0  10  539.83   24.84
   2   0 -10  622.98   28.15
   2   0 -10  529.85   24.88
   2   0 -11   -5.27   10.63
   2   0  11   -6.13   10.70
  -2   0 -11  -12.29   12.84
  -2   0 -11   11.89    6.29
  -2   0  11   -0.97    9.54
   2   0 -11    0.90    3.80
   2   0  11    5.23    6.70
   2   0 -11    2.17    4.31
   2   0 -12    1.99    8.20
   2   0  12   -7.25   13.43
  -2   0 -12   12.32    7.44
  -2   0 -12   -7.61   12.35
  -2   0  12   -1.96   11.18
   2   0  12  -26.30   13.05
   2   0 -12    8.46    5.48
   2   0  12    3.19    7.18
   2   0 -12    4.64    5.04
  -2   0 -13   14.39    7.66
   2   0 -13    1.99    8.03
  -2   0 -13  -22.57   11.85
   2   0  13    9.10   13.18
   2   0 -13    2.57    4.95
   2   0  13    6.77    9.18
   2   0 -14  334.96   27.62
   2   0  14  357.68   38.32
  -2   0 -14  294.01   29.85
   2   0  14  339.94   32.64
   2   0 -14  305.60   22.81
   2   0  15   20.68   14.80
   2   0 -15   15.48    9.81
  -2   0 -15    1.82    8.58
  -2   0 -15    1.58    5.27
   2   0 -15    3.37    5.21
   2   0  15   18.05   13.64
   2   0 -16  288.53   24.54
   2   0  16  327.14   33.22
  -2   0 -16  291.45   30.47
  -2   0 -16  297.54   21.27
   2   0 -16  299.13   18.94
   2   0 -16  290.28   22.50
   2   0  16  319.96   36.27
  -2   0 -17   -3.79   10.42
   2   0 -17   -4.07    6.79
   2   0  17   -5.53   10.34
  -2   0 -17   -1.26    4.82
   2   0 -17    5.30    5.09
   2   0  17  -15.42   14.50
   2   0 -17    0.37    4.02
  -2   0 -18   -2.56    9.08
   2   0 -18   11.34    7.18
  -2   0 -18   15.16    7.33
   2   0  18   13.75    6.91
   2   0 -18   17.78    6.57
  -2   0 -19   -7.15   12.74
   2   0 -19    7.32    5.66
  -2   0 -19   -0.58    5.23
   2   0  19    1.49    7.12
   2   0 -19    3.76    4.82
  -2   0 -20  150.20   24.63
   2   0 -20  164.68   19.53
  -2   0 -20  139.10   17.39
   2   0 -20  152.08   15.66
  -2   0 -21   25.19   10.95
  -2   0 -21   13.01   12.29
   2   0 -21   25.76    9.05
   2   0 -22  373.34   31.07
   2   1   0 5171.05   50.48
   2  -1   0 5043.59   46.63
  -2  -1  -1 2906.34   38.45
   2  -1   1 2844.02   34.57
   2   1   1 2620.57   37.05
   2   1  -1 2801.14   35.79
  -2   1   1 2600.24   34.96
   2  -1   1 2820.13   34.76
   2  -1   2 1132.55   22.52
  -2  -1  -2 1213.70   25.21
   2   1   2 1132.12   24.48
   2   1  -2 1114.11   22.55
  -2   1   2  975.66   18.92
   2   1   2 1060.97   24.86
   2  -1  -2  995.23   20.10
   2  -1   3  206.87   10.48
   2   1   3  234.64   12.31
   2   1  -3  240.62   12.39
  -2  -1  -3  195.53   10.55
   2   1   3  179.09   10.67
  -2   1  -3  220.20   11.05
   2  -1   3  199.17   12.75
   2  -1  -3  188.50    8.44
   2   1   3  201.62   11.06
  -2  -1  -3  189.60   10.77
  -2   1   3  188.31    8.18
   2   1  -3  190.87   10.94
  -2  -1   3  214.45   10.19
   2   1   4  126.71    9.59
   2   1  -4  160.43   11.41
   2   1   4  150.60   10.85
  -2  -1   4  165.78   12.19
  -2   1  -4  106.36    6.57
  -2   1   4  153.13   12.63
   2   1   4  142.56    8.41
   2  -1   4  120.36   10.40
  -2   1  -4  135.57    9.58
  -2   1  -4  145.34   12.99
   2   1   4  163.55   10.07
  -2  -1  -4  145.58    9.84
   2  -1  -4  125.93    7.16
  -2  -1   4  167.53   10.43
  -2   1   4  140.07    7.53
   2   1  -4  148.00   10.27
   2  -1   4  139.55    9.21
   2   1   5  620.77   17.87
  -2   1   5  617.13   26.05
   2   1   5  646.63   22.51
   2   1  -5  673.31   25.14
  -2  -1   5  664.86   25.70
   2  -1   5  607.56   17.09
  -2   1  -5  613.36   19.88
   2  -1   5  581.36   18.11
   2   1   5  651.47   21.15
  -2   1  -5  591.67   24.76
   2  -1  -5  687.56   21.84
  -2  -1  -5  569.77   19.06
   2  -1  -5  546.96   15.59
   2   1  -5  668.74   22.52
   2  -1   5  645.92   19.48
   2   1  -5  616.00   22.36
   2  -1   6  918.40   22.24
   2   1   6 1175.12   32.03
  -2  -1   6 1058.10   36.73
  -2   1  -6 1033.97   26.90
  -2   1  -6 1100.47   35.07
  -2  -1  -6 1004.02   24.74
  -2   1   6 1053.53   37.52
  -2  -1  -6 1083.09   28.58
   2   1   6 1071.72   29.90
   2  -1  -6 1095.10   30.14
   2   1  -6 1098.98   26.28
   2  -1   6 1005.07   25.67
   2  -1  -6 1003.69   23.27
  -2  -1  -6 1035.21   26.29
   2   1  -6 1129.21   32.38
   2  -1  -6 1062.59   27.02
   2  -1   6 1102.83   26.88
   2   1  -6 1058.40   34.53
   2   1   6 1029.88   23.83
   2  -1  -7 1468.09   39.02
  -2  -1  -7 1469.11   35.47
   2   1  -7 1499.68   34.35
   2   1   7 1453.99   38.50
   2  -1   7 1497.32   34.90
  -2   1  -7 1460.38   33.21
   2  -1   7 1291.52   27.98
  -2  -1   7 1340.24   46.10
  -2  -1  -7 1448.63   31.08
  -2   1   7 1368.56   47.16
  -2   1  -7 1561.97   43.98
   2  -1  -7 1270.64   37.96
   2  -1  -7 1494.03   30.62
   2   1   7 1525.86   30.28
   2   1  -7 1363.50   45.21
   2   1  -7 1579.96   41.45
   2  -1   7 1527.70   33.80
   2   1   8  781.77   32.06
   2  -1   8  807.36   29.36
   2   1  -8  837.21   31.00
   2  -1  -8  774.67   34.42
  -2  -1  -8  794.76   27.88
  -2   1  -8  776.17   25.49
  -2   1   8  680.16   37.12
  -2   1  -8  821.97   34.89
   2  -1   8  699.07   21.76
  -2  -1  -8  778.62   23.73
  -2  -1   8  629.95   35.51
   2   1   8  803.18   23.70
   2  -1  -8  809.65   24.65
   2   1  -8  700.43   34.40
   2   1  -8  857.54   32.89
   2  -1  -8  634.63   28.53
   2  -1   8  806.01   27.04
   2   1   9  280.43   22.64
   2  -1   9  280.43   20.68
   2   1  -9  272.37   22.43
  -2  -1  -9  300.96   18.31
   2  -1  -9  275.73   25.24
  -2  -1  -9  278.17   15.04
   2  -1   9  244.41   14.12
  -2  -1   9  193.90   21.69
  -2   1  -9  290.25   21.99
  -2   1  -9  281.14   16.26
  -2   1   9  228.16   22.93
   2   1  -9  292.07   20.68
   2  -1   9  288.60   17.82
   2  -1  -9  299.24   16.48
   2   1  -9  232.67   19.58
   2   1   9  290.48   15.87
   2  -1  -9  257.82   17.40
   2  -1 -10   37.53   11.09
   2  -1  10   47.20   11.12
   2   1 -10   35.89   11.03
   2   1  10   45.84   12.26
  -2   1 -10   33.31    8.45
  -2  -1 -10   59.38    9.84
  -2  -1  10   28.30    9.17
   2  -1  10   31.03    4.77
  -2  -1 -10   49.19    6.93
  -2   1  10   26.76   10.07
   2   1 -10   47.14    9.56
   2   1  10   44.46    7.25
   2   1 -10   46.83    9.68
   2  -1  10   58.18   10.12
   2  -1 -10   52.07    7.58
   2  -1 -10   51.97    7.77
  -2  -1 -11   43.35   11.01
   2   1  11   47.74   13.76
   2  -1  11   46.61   12.58
  -2  -1 -11   86.86   12.01
   2  -1 -11   47.81   13.94
   2   1 -11   57.85   13.17
  -2   1 -11   62.71   10.67
  -2   1  11   60.48   15.60
  -2  -1 -11   74.47    8.91
   2  -1  11   50.25    6.16
  -2  -1  11   34.72   11.46
   2  -1 -11   65.64    8.93
   2   1 -11   64.31   11.41
   2  -1  11   72.26   11.99
   2  -1 -11   66.77    8.49
   2   1  11   75.28   10.83
  -2  -1 -12  593.50   29.28
   2  -1  12  381.69   38.13
   2   1  12  441.41   41.68
   2  -1 -12  577.09   40.34
   2   1 -12  605.22   37.22
  -2  -1  12  321.50   33.09
   2  -1  12  564.41   25.05
  -2   1  12  492.88   40.44
  -2   1 -12  616.92   36.61
  -2  -1 -12  578.75   24.57
  -2  -1 -12  557.43   38.22
   2   1 -12  612.27   33.16
   2  -1 -12  606.93   26.96
   2   1  12  616.93   31.42
   2  -1 -12  562.46   22.22
   2  -1  12  591.86   35.01
   2  -1  13  691.86   51.27
   2   1 -13  712.18   37.30
   2  -1 -13  716.18   43.51
  -2  -1 -13  724.02   33.02
   2   1  13  741.95   55.49
   2  -1  13  677.21   28.89
  -2  -1 -13  661.67   43.29
  -2   1 -13  715.63   42.00
   2  -1 -13  713.42   30.49
   2   1 -13  716.64   36.66
   2  -1  13  769.41   44.92
   2  -1 -13  706.74   25.20
   2   1  13  801.13   40.08
   2   1 -14  932.77   41.61
   2  -1 -14  973.30   47.59
   2  -1  14 1009.58   58.44
  -2  -1 -14  940.98   39.22
   2   1  14 1129.39   67.18
  -2  -1 -14  913.76   52.02
  -2   1 -14  941.09   50.34
   2  -1  14  906.42   34.85
  -2   1 -14  907.00   35.45
   2  -1  14 1065.28   59.95
   2  -1 -14  927.44   35.23
   2   1 -14  952.35   42.58
   2   1  14 1019.18   51.90
   2  -1 -15  576.59   36.56
   2   1 -15  567.67   32.16
  -2  -1 -15  562.44   31.44
   2  -1  15  633.63   44.64
   2   1  15  661.92   49.19
  -2   1 -15  617.44   41.56
  -2  -1 -15  551.84   42.37
  -2   1 -15  573.01   28.99
   2   1  15  561.00   35.44
   2  -1  15  685.26   52.85
   2   1 -15  598.69   34.42
   2   1  15  642.09   45.13
   2   1 -15  562.55   26.95
   2  -1 -15  573.54   28.13
  -2   1 -16   97.40   18.95
  -2  -1 -16   90.30   19.34
   2  -1  16  100.43   18.56
   2   1 -16   83.25   13.26
   2  -1 -16  122.07   18.32
  -2   1 -16   99.00   13.27
  -2  -1 -16  100.68   12.60
   2   1  16   92.82   16.46
   2  -1 -16  104.96   12.72
   2  -1  16  107.31   24.45
   2   1 -16   98.33   14.32
   2   1 -16  109.57   12.89
   2   1  16  118.42   22.90
  -2  -1 -17   25.57    9.92
   2  -1 -17   22.75    8.26
   2   1 -17   21.70    6.85
  -2   1 -17   21.75    9.79
  -2  -1 -17   22.59    7.07
  -2   1 -17   20.26    7.43
   2   1  17   16.05    8.23
   2  -1 -17   23.69    6.63
   2   1  17   11.04    9.08
   2   1 -17   24.27    7.66
   2   1 -17   23.22    7.00
   2  -1  17    6.11   11.86
  -2  -1 -18  137.17   23.74
   2  -1 -18  149.85   18.98
   2   1 -18  139.66   16.73
   2   1  18  136.06   17.80
  -2   1 -18  148.64   22.41
  -2   1 -18  157.83   17.01
  -2  -1 -18  165.20   16.63
   2   1 -18  157.51   15.52
   2  -1 -18  158.11   14.05
   2   1  19   52.01   11.97
  -2   1 -19   51.44   10.63
   2  -1  19   53.09   10.26
   2   1 -19   59.76   11.36
  -2  -1 -19   43.66   14.33
   2  -1 -19   57.90   12.39
  -2   1 -19   63.91   15.75
  -2  -1 -19   74.44   13.61
   2   1 -19   59.73   10.33
   2  -1 -19   61.56    9.36
   2   1  20  410.80   32.30
  -2   1 -20  444.10   42.67
  -2   1 -20  408.94   30.02
  -2  -1 -20  425.10   42.74
   2   1 -20  427.60   29.88
   2  -1 -20  414.52   31.60
  -2  -1 -20  446.48   32.11
   2   1 -20  426.38   26.78
  -2   1 -21  111.22   16.17
  -2  -1 -21  138.52   19.69
  -2   1 -21  126.50   23.76
   2   1 -21  127.61   17.53
   2  -1 -21  115.57   17.56
  -2  -1 -21  120.63   24.18
   2  -1 -22  191.48   23.54
   2  -1 -23   86.62   16.53
   2  -2   0 2388.34   30.97
  -2  -2   0 2554.62   37.65
   2   2   0 2419.26   36.13
  -2   2   0 2368.42   31.62
  -2  -2  -1    4.26    3.54
   2  -2   1    4.05    2.44
   2  -2  -1    4.34    2.33
  -2   2   1    2.15    2.29
   2   2  -1    2.71    2.18
   2   2   1    0.46    2.61
  -2  -2  -2 1131.52   25.86
   2   2   2 1128.72   24.73
  -2   2   2  981.15   19.04
   2  -2  -2  970.73   18.32
   2   2   2  990.73   23.95
   2   2  -2 1133.36   25.50
  -2  -2  -2  998.70   24.24
   2  -2   2 1061.41   21.85
   2   2  -3  125.00    9.34
   2   2   3  109.35    8.61
   2   2   3  131.82    9.16
   2  -2   3  117.88   10.38
   2   2  -3  122.69    9.53
   2   2   3   96.06    8.16
  -2  -2  -3  115.00    8.84
   2  -2  -3  104.95    6.37
  -2   2   3  106.89    5.84
   2  -2   3  113.78    8.11
  -2   2   4   23.19    6.49
   2   2   4    3.63    6.84
  -2   2  -4   22.17    4.27
  -2  -2   4   24.82    5.67
   2   2  -4   11.57    4.02
   2  -2   4   12.65    3.71
  -2   2  -4   25.10    6.94
   2   2   4   18.88    4.42
   2   2   4   20.21    4.45
  -2  -2  -4   11.57    3.25
   2  -2  -4   18.57    3.06
   2  -2   4   16.15    3.94
  -2   2   4   17.77    2.63
   2   2  -4   20.97    4.87
  -2   2  -5    2.69    3.50
   2   2   5    3.78    2.22
   2   2  -5   -4.46    6.04
  -2   2  -5   -3.08    3.56
  -2   2   5    9.53    5.24
  -2  -2   5   11.66    5.23
   2   2   5   -3.89    7.02
   2   2   5    4.00    2.69
  -2   2  -5    3.13    4.02
  -2  -2  -5   10.37    5.29
   2  -2  -5    3.26    1.65
  -2  -2  -5    1.88    2.91
   2   2  -5    4.61    3.67
   2  -2   5    4.45    3.01
   2   2  -5    2.72    4.51
  -2   2   6 1544.97   45.89
  -2  -2   6 1597.46   43.29
   2   2   6 1588.32   28.57
   2   2   6 1686.56   39.65
  -2   2  -6 1552.52   40.08
   2  -2  -6 1619.18   39.22
  -2  -2  -6 1632.07   38.01
   2  -2   6 1558.82   30.59
   2  -2  -6 1419.04   23.73
  -2  -2  -6 1603.82   33.49
  -2   2  -6 1613.72   35.36
   2   2  -6 1608.93   42.81
   2   2  -6 1540.68   45.98
   2  -2   6 1638.35   34.65
  -2  -2   7   35.70    8.36
   2  -2   7   48.64    5.95
  -2   2   7   33.02    8.87
  -2   2  -7   32.29    7.31
   2  -2   7   28.82    5.13
  -2  -2  -7   37.55    7.96
   2   2  -7   51.31    7.00
   2   2   7   35.15    6.80
   2  -2  -7   43.24    9.14
   2  -2  -7   29.72    4.04
  -2  -2  -7   36.10    5.86
   2  -2  -7   32.33    6.47
   2   2  -7   32.78    7.74
   2  -2   7   36.65    6.37
   2   2   7   36.12    4.99
   2   2  -7   33.00    9.75
  -2   2  -7   42.91    7.19
  -2  -2   8 1632.56   55.19
   2  -2   8 1800.85   31.66
  -2   2   8 1761.33   58.81
  -2   2  -8 2004.56   52.04
   2   2   8 1898.15   52.76
   2   2  -8 1889.72   43.83
  -2  -2  -8 2040.78   47.16
   2  -2   8 1899.94   42.88
   2  -2  -8 1848.35   56.17
   2  -2  -8 1853.40   32.61
  -2  -2  -8 1944.12   40.10
   2   2  -8 1707.00   51.16
   2   2   8 2008.37   35.31
   2  -2   8 1945.33   44.26
   2  -2  -8 1559.32   38.50
   2   2  -8 1685.48   55.02
  -2   2  -8 1884.62   41.74
  -2   2   9   59.99   12.49
  -2  -2   9   57.59   13.01
   2  -2   9   48.26    6.18
   2  -2  -9   57.12   13.30
   2  -2   9   60.49    9.65
   2   2   9   55.66   11.03
   2   2  -9   64.93   11.60
  -2  -2  -9   72.30   10.64
  -2   2  -9   60.93   10.15
  -2  -2  -9   61.44    8.42
   2  -2  -9   61.63    6.53
   2   2  -9   53.55   10.07
   2  -2   9   66.40    9.92
   2   2  -9   50.80   11.24
   2  -2  -9   55.75    7.33
   2   2   9   62.69    7.01
  -2   2 -10  428.23   27.25
   2  -2  10  375.16   16.49
  -2  -2  10  306.10   28.38
  -2   2  10  427.67   33.12
  -2  -2 -10  439.74   24.67
   2  -2  10  337.16   26.74
   2   2 -10  323.84   25.65
   2  -2 -10  320.30   30.96
   2   2  10  347.44   30.93
  -2  -2 -10  414.09   20.58
   2   2 -10  374.46   26.74
   2  -2 -10  401.35   17.72
   2   2  10  396.94   18.80
   2  -2  10  422.74   25.13
   2  -2 -10  383.45   16.19
  -2   2  11   55.37   13.99
   2  -2  11   44.80    6.52
  -2  -2  11   38.04   12.67
  -2   2 -11   49.81   10.21
   2  -2 -11   33.81   10.15
   2   2  11   47.67   13.07
  -2  -2 -11   75.79   12.01
  -2  -2 -11   32.23    9.61
   2   2 -11   36.49   10.51
   2  -2  11   33.33   11.22
  -2  -2 -11   61.39    9.01
   2   2  11   55.25    8.77
   2  -2 -11   56.42    6.68
   2  -2 -11   54.26    7.31
   2  -2  11   56.61   11.58
   2   2 -11   51.07   10.83
  -2   2 -12  -11.98   11.38
   2   2  12    3.04    9.50
   2  -2 -12   -7.19   12.00
  -2  -2 -12   10.85    7.41
  -2  -2 -12  -12.84   14.03
   2   2 -12   -6.79    8.52
   2  -2  12    6.73    9.91
  -2  -2 -12   -4.39    5.67
   2  -2  12   -5.90    6.01
  -2   2  12    0.39    8.85
  -2  -2  12    8.18    8.47
   2  -2 -12   -1.15    3.24
   2  -2 -12    0.22    3.06
   2  -2  12    6.00    8.50
   2   2 -12   -0.13    5.76
   2   2  12    3.66    5.92
  -2   2 -13   29.73    9.88
  -2  -2 -13   45.73   10.87
   2   2  13   54.66   18.20
   2  -2 -13   28.77   12.57
   2   2 -13   33.72    9.54
   2  -2  13   44.14   16.26
  -2  -2 -13    0.15   11.62
   2  -2  13   15.29    5.48
  -2   2 -13   45.14   10.11
  -2  -2  13   14.25   12.12
   2   2 -13   36.69    9.50
   2  -2  13   35.27   13.71
   2   2 -13   28.76    9.06
   2   2  13   37.55   10.63
   2  -2 -13   33.45    5.78
   2  -2 -13   32.41    6.68
  -2  -2 -14  423.85   28.22
   2   2 -14  411.77   25.76
   2  -2  14  440.89   36.53
   2   2  14  503.70   46.47
   2  -2 -14  425.25   33.73
  -2  -2 -14  339.26   32.65
  -2   2 -14  422.89   33.16
   2  -2  14  383.82   20.26
  -2   2 -14  396.94   24.63
   2  -2  14  451.39   41.58
   2   2 -14  391.52   23.97
   2  -2 -14  398.42   17.77
   2  -2 -14  392.29   20.84
   2   2  14  461.64   33.47
   2   2 -14  400.59   29.70
   2  -2  15    4.60    5.16
  -2   2 -15    7.12    6.66
   2  -2 -15   11.10    7.73
  -2  -2 -15  -13.72   12.81
   2   2 -15    5.91    6.58
   2  -2  15   26.80   11.71
  -2   2 -15    3.90    8.16
  -2  -2 -15   21.75    9.60
  -2  -2 -15   11.96    6.65
   2  -2 -15    4.57    3.34
   2   2 -15   11.43    7.12
   2  -2  15    3.72   12.73
   2   2  15   10.43    8.98
   2  -2 -15   10.29    3.75
   2   2 -15   10.55    6.86
   2  -2  16  585.65   27.07
  -2  -2 -16  581.65   45.13
  -2   2 -16  650.01   43.29
  -2   2 -16  578.33   31.54
   2  -2 -16  616.78   39.59
   2  -2  16  543.63   36.73
   2   2 -16  600.57   31.62
  -2  -2 -16  605.49   35.27
  -2  -2 -16  649.89   32.96
   2   2  16  598.65   42.72
   2  -2  16  647.37   56.61
   2  -2 -16  585.16   26.91
   2   2 -16  587.71   29.61
   2   2 -16  591.93   37.03
   2   2  17   -5.67   10.71
  -2   2 -17   -0.80    5.94
  -2   2 -17   -9.53   11.90
  -2  -2 -17   -8.43   11.91
   2   2 -17   -2.63    5.53
  -2  -2 -17   12.36    8.73
   2  -2  17    8.83    7.22
   2  -2 -17    2.40    6.17
  -2  -2 -17    0.15    6.10
   2   2 -17    0.24    4.54
   2  -2 -17    0.81    3.24
   2   2  17   -6.28    9.89
  -2   2 -18   72.43   12.84
   2   2  18   63.98   13.92
  -2   2 -18   90.57   18.30
   2  -2 -18   60.97   12.89
  -2  -2 -18   59.67   16.09
   2   2 -18   76.97   12.24
  -2  -2 -18   77.08   13.52
   2   2 -18   76.77   12.05
  -2   2 -19   13.88    7.37
   2   2 -19   15.25    6.47
  -2  -2 -19   19.23   13.43
  -2   2 -19   15.25   11.04
  -2  -2 -19   44.48   13.48
   2   2 -19   14.43    6.82
  -2   2 -20   91.94   15.41
   2   2  20   28.08    8.88
  -2  -2 -20   41.17   15.00
  -2   2 -20   84.09   19.98
   2   2 -20  124.86   15.62
   2  -2 -20   44.53   11.25
  -2  -2 -20   59.39   12.77
   2   2 -20  107.57   14.27
  -2  -2 -21   35.96   15.76
   2   2 -21   41.42   10.33
  -2   2 -21   21.13   10.99
   2  -2 -21   41.77   12.19
   2   2 -21   24.88    7.68
  -2   2 -21   20.30    8.87
   2  -2 -22  194.01   23.90
   2  -2 -23   29.71    9.91
  -2  -3   0  235.08   11.95
   2   3   0  259.59   15.37
  -2   3   0  207.64   10.80
   2   3   0  222.21   12.14
   2  -3   0  223.31    9.79
   2  -3  -1  900.47   18.57
  -2  -3  -1 1092.46   25.92
  -2   3  -1  936.51   23.39
  -2  -3   1  979.46   24.12
   2   3  -1  984.68   25.37
  -2   3   1  908.84   19.42
  -2  -3  -1  928.35   21.86
   2   3   1  934.19   23.61
   2  -3   1 1040.09   21.63
   2  -3  -2    1.23    2.75
   2   3   2    1.12    3.06
  -2   3   2    0.53    3.03
   2   3   2   -3.17    3.60
  -2  -3  -2    5.14    3.46
   2   3  -2    3.78    3.15
   2  -3   2    3.53    2.90
   2  -3  -3   40.98    6.69
   2   3  -3   39.11    5.71
  -2  -3  -3   53.39    8.44
   2   3   3   40.69    5.60
   2  -3   3   43.93    6.78
   2   3   3   32.36    4.66
  -2   3   3   32.11    3.32
   2  -3  -3   33.02    3.29
  -2  -3  -3   29.50    4.72
   2   3   3   38.80    5.95
   2   3  -3   32.34    5.92
   2  -3   3   36.82    5.36
   2   3  -4   15.13    3.97
  -2   3   4   28.55    6.52
   2  -3  -4   12.45    4.32
  -2  -3  -4   18.11    5.62
  -2   3  -4   27.33    6.60
   2  -3   4   17.90    4.55
   2   3   4   20.03    4.32
  -2   3   4   17.01    2.15
  -2  -3  -4   18.93    4.27
   2   3   4   14.71    3.58
   2  -3  -4   22.93    2.87
   2   3  -4   21.72    5.55
   2  -3   4   22.44    4.45
   2  -3  -5 1776.51   44.78
  -2  -3   5 1636.45   37.08
  -2   3   5 1585.02   41.85
  -2   3  -5 1522.85   21.79
  -2  -3  -5 1671.87   44.75
   2   3   5 1722.49   38.53
  -2   3  -5 1478.19   35.16
   2   3   5 1530.66   29.90
  -2  -3  -5 1643.99   32.46
   2  -3  -5 1627.54   21.74
   2   3  -5 1452.40   40.94
   2   3  -5 1614.46   46.78
   2  -3   5 1682.98   34.87
  -2  -3   6   37.56    7.67
  -2   3   6   28.88    7.54
  -2   3  -6   28.05    6.27
   2   3   6   29.75    4.23
  -2  -3  -6   27.64    6.79
   2  -3   6   29.53    4.42
   2   3   6   25.94    5.41
  -2   3  -6   34.53    6.83
  -2  -3  -6   38.58    8.10
   2  -3  -6   33.02    7.67
  -2  -3  -6   27.97    4.51
   2  -3  -6   29.04    3.20
   2   3  -6   23.55    6.71
   2  -3   6   29.44    5.76
   2   3  -6   20.49    8.47
  -2   3  -7  799.79   30.10
  -2   3   7  745.85   34.80
  -2  -3  -7  656.56   32.97
  -2  -3   7  764.70   32.74
   2   3  -7  796.89   21.96
  -2  -3  -7  836.73   31.44
   2  -3   7  736.26   21.85
   2  -3  -7  778.02   34.03
   2   3   7  798.36   31.95
   2  -3  -7  719.70   15.76
  -2  -3  -7  823.28   25.08
  -2   3  -7  812.75   28.67
   2  -3  -7  753.35   22.18
   2   3   7  783.43   20.20
   2   3  -7  715.59   37.21
   2  -3   7  794.37   27.99
  -2  -3   8   41.92   10.34
  -2   3   8   52.78   10.85
  -2   3  -8   40.61    8.09
   2   3  -8   57.82    8.29
   2  -3  -8   50.71   12.35
   2  -3   8   44.33    6.68
   2   3   8   50.13    9.63
  -2  -3  -8   67.37   10.75
   2  -3  -8   45.28    4.50
  -2  -3  -8   46.62    6.94
   2   3  -8   27.18    7.76
   2   3  -8   37.94   11.19
   2  -3  -8   35.88    5.59
   2  -3   8   51.14    8.49
   2   3   8   45.06    5.57
  -2   3   9   23.16    7.77
  -2  -3   9   17.52    7.08
   2  -3   9   43.47    6.83
  -2   3  -9   16.62    5.92
   2  -3  -9   18.46    9.82
   2   3  -9   20.89    7.25
   2   3   9   19.94    7.75
  -2  -3  -9   23.24    7.09
   2  -3   9   20.09    6.13
  -2  -3  -9   25.42    5.73
   2   3   9   19.57    4.42
   2  -3   9   30.35    8.41
   2  -3  -9   21.71    4.06
   2   3  -9    7.01    5.81
   2  -3  -9   20.58    3.45
   2  -3  10   11.35    5.15
  -2   3  10   -1.35    7.21
  -2  -3  10   -4.72    7.45
  -2   3 -10   -0.28    6.92
   2   3 -10   -2.53    7.31
   2  -3 -10   -9.04   12.83
   2   3  10   -6.93   10.55
  -2  -3 -10    7.84    6.29
   2  -3  10   -2.07    6.20
  -2  -3 -10    2.55    4.08
   2   3 -10    0.38    5.90
   2   3  10    1.88    3.57
   2  -3  10    9.23    7.14
   2  -3 -10    0.41    1.98
   2  -3 -10    2.35    2.32
  -2  -3  11  262.97   27.45
   2  -3  11  365.78   15.28
  -2   3 -11  316.97   24.11
  -2  -3 -11  199.09   22.52
  -2   3  11  363.99   31.72
   2  -3 -11  281.26   31.11
   2  -3  11  246.50   26.74
   2   3  11  232.88   29.48
   2   3 -11  317.97   23.66
  -2  -3 -11  361.14   24.67
   2  -3 -11  306.87   14.47
  -2  -3 -11  354.00   20.00
   2   3  11  318.61   17.57
   2  -3  11  335.81   27.33
   2   3 -11  223.31   23.04
   2  -3 -11  320.18   12.54
  -2   3  12   48.96   13.95
  -2  -3  12   32.17   11.60
  -2   3 -12   53.94   10.34
   2  -3  12   56.00    8.04
  -2  -3 -12   17.23   12.79
  -2   3 -12   26.31    7.91
   2   3  12   35.51   14.30
   2  -3 -12   34.70   11.55
   2  -3  12   26.50   10.20
   2   3 -12   38.28    8.77
  -2  -3 -12   52.08   11.13
  -2  -3 -12   49.54    8.91
   2  -3 -12   44.21    5.96
   2   3 -12   31.91   10.01
   2   3  12   55.11    9.05
   2  -3  12   46.04   14.22
   2  -3 -12   46.93    5.37
   2   3 -12   50.59   10.89
   2   3  13  744.42   56.62
   2  -3 -13  682.35   45.32
   2  -3  13  602.78   41.46
  -2  -3 -13  690.65   36.15
   2   3 -13  667.94   30.21
   2  -3  13  694.91   23.18
  -2   3 -13  662.63   37.78
  -2  -3  13  543.97   43.45
  -2  -3 -13  494.28   38.05
   2   3 -13  509.28   35.70
   2   3 -13  629.61   31.30
   2  -3 -13  663.15   19.61
   2   3  13  737.32   33.88
   2  -3  13  661.88   47.49
   2  -3 -13  605.08   22.36
  -2   3 -13  662.17   31.24
  -2   3 -14   54.82   13.16
   2   3 -14   69.46   10.13
   2  -3  14   68.56   15.48
   2  -3 -14   98.61   18.44
  -2  -3 -14   94.77   15.72
  -2  -3 -14   39.41   13.49
   2  -3  14   86.22    9.86
   2  -3 -14   74.98    8.58
   2   3  14   87.05   14.62
   2   3 -14   53.64   12.55
   2  -3 -14   84.00    7.60
   2  -3  14   75.70   21.31
   2   3 -14   72.99   12.13
  -2   3 -14   76.60   12.60
  -2   3 -15  110.68   14.57
   2  -3  15  125.89   11.81
  -2  -3 -15  126.02   17.37
  -2   3 -15  110.47   16.43
   2  -3 -15  108.79   18.19
   2   3 -15  108.73   12.47
   2  -3  15  111.84   16.27
  -2  -3 -15  103.26   19.17
   2  -3 -15  110.66   10.46
   2   3  15  111.88   17.60
   2  -3 -15  114.35    9.29
   2   3 -15   96.12   16.36
   2   3 -15  114.23   14.05
   2  -3  15  105.35   24.27
   2  -3 -16   36.06    5.96
  -2   3 -16   38.89   10.55
   2  -3  16   37.72    8.40
   2   3 -16   31.96    8.73
  -2  -3 -16   42.23   12.24
   2  -3  16   40.23   10.25
   2  -3 -16   50.23   14.45
  -2   3 -16   33.44   12.55
  -2  -3 -16   35.75   14.13
  -2  -3 -16   35.58    9.46
   2   3  16   25.76    9.19
   2  -3 -16   30.80    6.40
   2   3 -16   48.89   10.96
  -2  -3 -17  145.65   24.81
  -2   3 -17  138.80   16.50
  -2   3 -17  147.69   21.17
   2  -3  17  158.52   13.49
   2  -3  17  152.58   18.28
   2  -3 -17  148.12   20.41
  -2  -3 -17  146.81   19.55
   2   3 -17  149.96   15.20
   2  -3 -17  138.76   12.58
  -2  -3 -17  172.86   18.35
   2   3 -17  138.77   15.57
   2  -3 -17  162.65   12.25
   2   3  17  135.68   18.52
  -2   3 -18    8.12    7.15
   2  -3 -18    4.09    4.02
   2   3  18   10.80   10.68
   2   3 -18    7.83    5.60
  -2  -3 -18    4.93    8.82
  -2  -3 -18    7.67    7.59
  -2   3 -18    1.10    7.83
   2  -3 -18   10.15    9.02
  -2  -3 -18    4.46    5.83
   2   3 -18    8.96    6.11
  -2   3 -19  469.96   32.45
   2   3  19  472.27   39.15
  -2  -3 -19  514.14   46.84
  -2   3 -19  483.23   40.56
   2   3 -19  500.47   28.98
   2  -3 -19  480.28   36.43
  -2  -3 -19  556.24   34.13
   2   3 -19  458.78   29.42
   2   3 -20   16.08    7.18
  -2  -3 -20    1.53   10.36
   2  -3 -20   -3.77    7.00
  -2   3 -20   11.73    9.66
  -2   3 -20    4.24    6.85
   2   3  20  -10.48   15.98
   2   3 -20    8.79    6.13
   2  -3 -21  256.66   27.85
   2   3  21  237.63   28.55
  -2   3 -21  283.48   33.16
  -2   3 -21  264.57   25.88
  -2  -3 -21  282.96   37.35
   2   3 -21  280.30   24.15
   2  -3 -22   20.94    9.22
   2  -3 -23   -0.47    6.70
  -2   4   0 2869.07   40.85
   2   4   0 3007.24   48.20
  -2  -4   0 3029.59   46.38
  -2  -4   0 2886.51   39.67
   2   4   0 2683.89   41.93
   2  -4   0 3146.33   36.40
  -2   4   1   46.12    5.82
   2   4  -1   96.53   11.52
  -2  -4   1   41.02    6.02
   2   4   1   73.98    7.00
   2   4   1   68.31    6.54
  -2  -4  -1   57.89    6.15
   2   4   1   56.56    6.71
   2   4  -1   47.14    7.15
   2  -4   1   65.65    6.23
  -2   4  -1   75.61    7.86
   2  -4  -1   58.71    5.09
   2   4   2  145.94    9.29
  -2  -4   2  133.25    9.24
   2  -4  -2  171.45   10.80
   2   4   2  172.41   10.26
   2   4   2  153.48   10.27
  -2  -4  -2  144.35    9.28
   2   4  -2  153.00   12.05
  -2   4   2  162.02    7.84
   2  -4  -2  139.11    7.01
   2  -4   2  162.56    9.71
  -2  -4   3  337.15   15.03
   2  -4  -3  406.41   17.35
   2   4  -3  374.85   13.73
   2  -4  -3  311.63    9.33
   2  -4   3  328.20   14.87
  -2  -4  -3  370.59   18.03
   2   4   3  363.01   15.85
  -2  -4  -3  345.03   14.11
  -2   4   3  344.71   10.42
   2   4   3  324.75   14.94
   2  -4   3  344.46   14.84
   2   4  -3  339.37   18.30
   2  -4  -4  220.19   14.15
   2  -4  -4  189.34    6.84
   2   4  -4  198.43   11.34
  -2   4   4  216.85   14.42
   2  -4   4  176.64   11.87
  -2  -4  -4  210.38   14.80
   2   4   4  215.21   13.43
  -2   4   4  195.21    6.48
   2   4   4  199.83   11.57
  -2  -4  -4  207.66   11.54
   2  -4   4  211.75   12.82
   2   4  -4  176.23   14.44
  -2   4   5   44.71    8.27
  -2  -4   5   39.07    6.38
  -2   4  -5   43.47    7.20
   2   4   5   38.87    6.18
  -2  -4  -5   31.46    7.31
   2   4   5   35.33    5.38
  -2  -4  -5   34.95    5.37
   2   4  -5   42.07    8.25
   2  -4   5   38.58    6.13
  -2   4   6 1081.59   37.77
  -2  -4   6 1070.96   32.87
  -2  -4  -6  993.37   38.10
  -2   4  -6 1088.16   32.28
   2  -4   6  969.43   20.94
   2   4   6 1133.40   36.46
  -2  -4  -6 1131.42   27.97
   2  -4   6 1140.75   33.25
   2   4  -6  990.89   44.48
  -2   4   7  227.19   19.70
  -2  -4   7  231.98   17.71
   2   4   7  235.20   10.99
  -2   4  -7  241.23   16.51
   2  -4   7  211.00   11.25
   2   4  -7  260.85   11.76
   2   4   7  238.35   18.88
  -2  -4  -7  249.47   13.50
   2  -4  -7  253.66    8.06
   2   4  -7  141.38   16.61
   2  -4   7  246.68   17.13
   2  -4  -7  218.50    9.91
  -2   4   8 1183.95   46.70
  -2  -4   8 1088.25   41.09
   2   4   8 1042.17   44.39
  -2   4  -8 1128.35   37.32
   2  -4   8 1082.48   29.15
   2   4  -8 1094.74   28.63
   2  -4  -8 1066.25   50.18
   2  -4  -8 1124.13   18.50
  -2  -4  -8 1221.47   30.73
   2  -4  -8 1026.18   17.43
   2  -4   8 1141.26   38.89
   2   4   8 1115.58   24.11
  -2   4   9  331.72   26.75
  -2   4  -9  329.37   21.20
  -2  -4   9  290.55   23.92
   2  -4   9  312.37   19.10
  -2  -4  -9  357.30   24.70
   2   4  -9  272.90   19.18
   2  -4  -9  255.28   27.85
   2   4   9  290.80   26.95
   2  -4  -9  307.40   10.50
  -2  -4  -9  340.12   17.01
   2  -4   9  344.85   23.53
   2   4   9  326.62   13.79
   2  -4  -9  307.33    8.80
  -2   4  10  429.46   32.74
  -2  -4  10  358.43   28.85
  -2   4 -10  391.23   24.34
  -2  -4 -10  174.22   20.80
  -2  -4 -10  418.20   27.13
   2   4 -10  310.47   21.86
   2  -4 -10  270.48   30.46
   2   4  10  294.03   30.53
   2  -4  10  339.89   25.40
  -2  -4 -10  421.20   20.06
   2  -4 -10  372.11   12.62
   2  -4  10  417.82   28.83
   2  -4 -10  373.03   10.22
   2   4  10  400.23   16.12
  -2  -4  11   10.79    8.98
  -2   4 -11    5.49    6.33
  -2   4  11    9.35    8.56
  -2   4 -11    6.50    5.57
   2  -4 -11    1.19   12.63
  -2  -4 -11   19.49    8.46
  -2  -4 -11   -4.13   11.85
   2   4 -11    2.06    5.09
   2  -4  11    2.17    8.61
   2   4  11    9.16    9.10
   2  -4 -11    9.48    2.73
  -2  -4 -11    5.55    4.22
   2   4 -11   12.07    7.81
   2  -4 -11   12.29    2.76
   2   4 -11    0.15    6.47
   2  -4  11   13.99    9.65
   2   4  11   11.77    4.45
  -2   4  12   31.90   11.33
  -2   4 -12   19.90    7.87
  -2  -4  12   10.48    8.47
  -2   4 -12   18.43    6.47
   2  -4 -12   22.27   11.59
  -2  -4 -12   37.91   11.08
   2   4 -12   27.31    6.62
   2  -4  12   17.94    9.47
  -2  -4 -12   12.54   10.64
   2   4  12   26.79   14.65
  -2  -4 -12   30.31    6.45
   2  -4  12   34.64   13.16
   2   4 -12   38.12   10.81
   2  -4 -12   27.04    4.17
   2   4 -12   14.34    7.46
   2   4  12   35.27    7.50
   2  -4 -12   29.85    3.76
   2  -4 -13   25.01    4.07
  -2   4 -13   27.80    9.17
  -2  -4  13   20.48   11.11
  -2   4 -13   13.99    7.74
  -2  -4 -13   14.79   10.98
   2  -4 -13   28.74   11.30
  -2  -4 -13   35.96   11.50
   2   4 -13   21.38    6.18
   2  -4  13   30.96   11.44
  -2  -4 -13   23.43    6.52
   2  -4 -13   24.09    4.49
   2   4  13   36.46    8.43
   2   4 -13    9.09    6.69
   2  -4  13   16.37   12.95
   2   4 -13   34.56   10.57
  -2  -4 -14  520.12   43.04
  -2   4 -14  648.79   38.06
   2  -4 -14  722.54   45.69
   2  -4  14  643.74   35.05
   2   4 -14  639.96   27.14
  -2  -4 -14  674.62   38.72
   2  -4 -14  604.13   21.20
   2   4 -14  493.60   36.68
   2   4 -14  627.64   33.33
   2   4  14  669.82   33.74
  -2   4 -14  650.40   33.67
   2  -4 -14  656.17   18.79
   2  -4  14  645.93   55.04
  -2   4 -15   61.65   11.98
  -2   4 -15   47.35   12.10
  -2  -4 -15   80.26   15.68
  -2  -4 -15   59.76   15.54
   2  -4  15   61.00   10.73
   2   4 -15   62.03    9.05
   2  -4 -15   70.43   16.67
   2  -4 -15   60.33    7.25
   2   4 -15   60.69   11.84
   2  -4 -15   75.86    7.17
   2   4  15   54.98   11.86
   2  -4 -16  839.53   23.59
  -2  -4 -16  697.33   51.86
  -2   4 -16  731.11   44.07
  -2  -4 -16  716.09   42.32
   2  -4 -16  781.27   46.16
   2   4 -16  753.01   30.52
   2  -4  16  687.13   33.53
   2  -4 -16  711.17   24.72
  -2   4 -16  712.82   37.26
   2   4 -16  700.31   35.90
   2   4  16  660.53   35.92
   2  -4 -17   34.66    5.42
  -2   4 -17   31.96    9.92
  -2  -4 -17   29.73   13.85
  -2   4 -17   27.04   10.88
   2  -4 -17   30.53   10.81
   2  -4  17   47.66   10.53
   2   4 -17   36.76    7.80
  -2  -4 -17   35.58   11.44
  -2  -4 -17   29.41    7.99
   2   4 -17   32.42    9.35
  -2  -4 -18  146.50   26.09
  -2   4 -18  124.91   20.48
  -2   4 -18  123.00   17.51
   2   4 -18  120.22   13.65
   2  -4 -18  112.13   18.23
  -2  -4 -18  119.09   19.01
  -2  -4 -18  120.21   14.92
   2   4 -18  115.34   15.76
  -2   4 -19   25.17   10.30
   2   4  19  -10.47   14.62
  -2  -4 -19    3.54   10.94
   2  -4 -19   -2.50    7.44
  -2  -4 -19    4.64    8.52
  -2   4 -19   28.59   13.29
   2   4 -19   55.63   11.09
  -2  -4 -19   -5.56    5.64
   2   4 -19   23.58    8.96
  -2   4 -20   22.14   10.31
  -2  -4 -20   55.60   19.38
   2  -4 -20   53.11   14.66
  -2   4 -20   25.06    9.26
   2   4  20   68.19   18.00
   2   4 -20   16.29    7.30
   2  -4 -21    6.74    7.19
  -2   4 -21   30.14   13.18
  -2  -4 -21    6.19   10.78
  -2   4 -21   28.64    9.66
   2   4  21   -9.78   15.56
   2   4 -21   15.55    7.32
   2  -4 -22  158.34   23.03
  -2   4 -22  149.69   21.29
   2  -4 -23   15.46    9.65
   2   5   0   10.45    5.51
  -2   5   0   23.74    5.11
   2   5   0   21.35    4.06
   2   5   0   15.63    4.13
  -2  -5   0   20.90    4.42
   2  -5   0   19.42    3.58
  -2   5   1  489.98   17.12
   2   5   1  489.02   14.75
   2   5   1  496.73   22.29
  -2  -5   1  510.98   18.74
   2   5  -1  505.75   20.56
   2   5   1  534.93   18.02
   2   5  -1  508.32   15.08
   2   5  -1  527.31   21.53
  -2  -5  -1  514.41   17.22
   2   5   1  469.47   18.54
  -2   5  -1  547.70   20.65
  -2  -5   1  571.76   20.28
   2  -5  -1  518.43   14.74
   2  -5   1  516.32   17.18
  -2   5   2  250.97   11.24
  -2  -5   2  258.14   13.27
   2  -5  -2  270.42   13.31
   2   5   2  264.60   12.04
   2   5  -2  296.79   16.62
   2  -5  -2  323.69   15.17
  -2  -5  -2  305.05   15.55
   2   5   2  286.38   13.93
  -2  -5  -2  260.99   12.37
   2   5   2  253.13   13.65
   2   5  -2  275.59   16.49
  -2   5  -2  278.63   15.96
   2  -5   2  269.74   13.60
   2  -5  -2  247.91    9.60
   2  -5  -3  435.43   18.71
   2   5  -3  436.22   14.46
  -2  -5   3  387.31   16.38
   2  -5   3  414.43   16.53
  -2  -5  -3  483.54   21.28
  -2  -5  -3  459.00   19.92
   2  -5  -3  485.17   19.83
   2   5   3  438.26   18.65
   2   5   3  434.09   17.54
  -2   5   3  436.74   12.05
  -2  -5  -3  414.89   15.34
   2  -5   3  430.83   18.08
   2  -5  -3  392.50   10.86
   2   5  -3  403.75   21.44
   2  -5  -4  122.54   10.82
  -2  -5  -4  114.04   11.60
  -2  -5   4  106.83    8.55
   2  -5   4  101.73    9.18
   2   5   4  116.04   10.47
  -2   5   4  119.83    5.41
  -2  -5  -4  123.90    8.67
   2   5   4  111.54    9.35
   2   5  -4  102.16   11.80
   2  -5   4  117.93   10.12
   2  -5  -4  106.50    5.13
  -2   5   5  336.36   18.93
  -2  -5  -5  331.52   20.71
  -2  -5   5  335.56   14.93
   2   5   5  331.66   19.16
   2   5   5  332.00   15.36
  -2  -5  -5  355.69   15.21
   2  -5  -5  319.10    7.63
   2  -5   5  329.13   17.93
   2   5  -5  266.35   20.50
  -2  -5   6 1446.92   35.69
  -2   5   6 1534.97   44.37
  -2   5  -6 1478.12   36.11
   2   5   6 1485.96   45.74
   2   5   6 1547.46   31.99
  -2  -5  -6 1612.84   32.96
   2  -5   6 1529.70   41.28
  -2  -5   7  927.56   32.74
  -2   5   7 1014.30   39.69
   2   5   7  989.04   22.52
   2   5  -7  987.02   20.31
  -2   5  -7  989.98   31.86
   2   5   7  937.23   39.89
   2  -5   7  909.88   21.41
  -2  -5  -7 1027.95   26.99
   2  -5   7  999.84   35.81
  -2  -5   8  785.04   33.61
  -2   5   8  864.39   39.17
   2   5   8  735.15   40.35
   2   5  -8  784.61   22.92
  -2   5  -8  820.42   31.11
   2  -5   8  770.20   22.86
  -2  -5  -8  881.46   25.47
   2  -5   8  848.76   35.63
   2   5   8  819.03   20.16
  -2  -5   9  190.16   18.56
  -2   5   9  212.06   21.29
   2  -5   9  168.28   13.96
   2   5  -9  132.45   12.34
  -2  -5  -9  206.21   19.71
  -2   5  -9  191.61   16.52
   2  -5  -9  133.99   21.60
   2   5   9  159.67   21.19
  -2  -5  -9  219.63   13.07
  -2   5  -9  197.54   17.60
   2   5  -9  103.84   15.68
   2   5   9  198.78   10.23
   2  -5   9  214.22   20.32
  -2  -5  10    1.54    6.24
  -2   5 -10    0.07    6.13
  -2   5  10    2.56    7.25
   2   5 -10    0.80    4.37
   2   5  10   -5.76    9.80
  -2   5 -10   -3.45    6.00
   2  -5 -10  -12.32   13.88
  -2  -5 -10  -13.01   13.08
  -2  -5 -10    7.30    7.44
   2  -5  10   -2.78    6.24
   2  -5 -10    1.75    1.55
  -2  -5 -10    1.20    3.44
   2   5 -10   -4.55    6.54
   2   5 -10    7.48    8.90
   2  -5  10    7.62    8.74
   2   5  10    1.70    2.82
  -2  -5  11   -1.92    7.82
  -2   5  11    3.61    8.15
  -2   5 -11   -2.89    7.43
   2  -5  11   -3.51    7.65
   2   5  11   -3.99    8.96
  -2  -5 -11    1.19    8.28
   2  -5 -11   -5.12   12.73
   2   5 -11    2.78    3.88
  -2   5 -11   -0.83    6.33
  -2  -5 -11  -12.49   14.31
   2  -5 -11    1.17    1.63
  -2  -5 -11    4.13    3.59
   2   5  11    2.18    3.14
   2   5 -11    5.88    7.14
   2   5 -11   -3.13    7.53
   2  -5  11    7.22    9.02
  -2  -5 -12  369.64   33.44
  -2  -5  12  442.01   35.27
   2  -5 -12  494.74   10.43
  -2   5 -12  460.91   28.54
   2  -5 -12  530.82   41.95
  -2  -5 -12  505.12   33.69
   2   5 -12  472.14   20.11
   2  -5  12  440.81   28.75
   2   5  12  484.90   44.03
  -2  -5 -12  469.98   22.11
   2  -5 -12  476.71   14.19
   2   5 -12  463.35   29.49
  -2   5 -12  482.94   29.74
   2  -5  12  464.01   40.48
   2   5  12  525.82   20.92
  -2   5 -13  179.96   19.36
   2  -5 -13  206.88    7.44
  -2  -5  13  181.09   24.34
   2  -5 -13  206.55   26.35
   2   5 -13  195.76   13.22
   2  -5  13  181.43   17.62
  -2  -5 -13  213.74   23.06
  -2  -5 -13  153.47   22.61
   2  -5 -13  185.14    9.62
  -2  -5 -13  174.70   14.60
   2   5 -13  147.43   20.99
   2   5 -13  189.63   19.82
   2   5  13  211.40   15.62
   2  -5  13  184.02   29.10
  -2   5 -13  191.47   19.70
  -2  -5 -14  328.81   34.92
  -2   5 -14  383.53   29.23
   2  -5 -14  453.68   37.15
   2  -5  14  378.62   22.90
   2   5 -14  399.70   19.31
  -2  -5 -14  411.60   31.39
   2  -5 -14  407.26   15.22
  -2  -5 -14  410.36   22.09
  -2   5 -14  395.49   28.05
   2   5  14  391.61   23.75
   2   5 -14  379.16   27.11
  -2   5 -15  400.12   30.46
  -2  -5 -15  364.93   37.36
   2  -5  15  354.53   21.85
   2   5 -15  390.38   19.76
  -2  -5 -15  379.98   31.77
   2  -5 -15  415.91   35.31
   2  -5 -15  392.35   15.81
   2   5 -15  365.17   26.86
   2   5  15  339.96   23.05
  -2   5 -15  372.01   27.48
  -2   5 -16   53.64   12.14
   2  -5  16   52.87    9.55
  -2  -5 -16   45.34   12.44
   2   5 -16   46.13    8.27
  -2  -5 -16   47.13   15.43
  -2   5 -16   44.83   12.13
   2  -5 -16   46.30   13.70
   2  -5 -16   46.65    6.01
   2   5 -16   57.32   12.36
   2   5  16   42.82    9.10
   2   5 -17   31.18    7.23
  -2  -5 -17   24.09   12.96
   2  -5 -17   29.61   10.55
  -2   5 -17   27.27   11.36
  -2  -5 -17   34.98   12.20
  -2   5 -17   32.81   10.72
   2   5 -17   26.36    9.11
   2   5 -18  197.14   16.16
  -2  -5 -18  163.44   22.79
   2  -5 -18  171.04   22.81
  -2   5 -18  167.53   20.62
  -2   5 -18  167.84   22.79
  -2  -5 -18  194.37   29.91
   2   5 -18  168.62   19.54
  -2  -5 -19   43.78   17.51
  -2   5 -19   51.28   13.96
   2  -5 -19   42.60   12.23
  -2  -5 -19   55.93   14.49
   2   5  19   18.75   15.11
  -2   5 -19   49.95   12.96
   2   5 -19   39.72   10.92
  -2   5 -20  445.80   39.51
   2  -5 -20  435.59   36.88
   2   5  20  352.60   39.29
  -2  -5 -20  431.53   45.54
  -2   5 -20  381.76   31.91
   2   5 -20  400.43   30.43
   2  -5 -21   93.49   18.29
  -2   5 -21  107.23   21.46
  -2   5 -21   90.92   16.84
   2   5  21   69.25   17.03
   2   5 -21   84.93   15.11
   2  -5 -22  120.95   21.07
   2   5  22   80.94   19.55
  -2   5 -22   85.88   16.66
   2   5 -22   88.77   14.78
   2   6   0 1346.69   36.68
   2   6   0 1290.19   20.73
   2   6   0 1346.10   27.58
   2   6   0 1271.02   33.97
   2  -6   0 1295.90   27.52
  -2  -6   0 1382.91   30.94
  -2   6   0 1381.38   32.95
   2   6  -1   50.74    7.28
   2   6   1   50.53    8.06
   2   6   1   54.12    4.93
   2  -6  -1   99.48    9.23
   2   6  -1   67.15    6.14
   2   6   1   68.26    6.89
   2   6  -1   60.01    8.20
   2   6   1   60.56    7.32
  -2  -6  -1   69.45    6.87
  -2   6  -1   73.18    8.89
   2  -6   1   70.64    7.32
   2  -6  -1   65.67    6.30
  -2   6   1   72.57    7.54
   2   6  -1   62.57    9.38
   2  -6  -2 1414.37   30.29
   2   6   2 1511.73   43.99
   2   6  -2 1294.30   33.90
  -2   6   2 1234.44   28.21
   2  -6  -2 1462.02   33.93
   2   6   2 1472.43   33.98
  -2  -6  -2 1530.31   37.19
   2   6  -2 1325.91   23.97
   2   6   2 1346.77   32.53
   2  -6   2 1353.13   32.00
  -2  -6  -2 1429.80   29.07
   2   6  -2 1335.08   38.56
   2  -6  -2 1374.32   24.19
  -2   6  -2 1449.48   38.23
   2   6  -2 1476.72   43.89
  -2  -6   3    8.92    3.82
   2   6  -3   12.09    2.80
  -2   6   3   17.80    3.49
   2  -6  -3   16.72    4.45
  -2  -6  -3   26.40    6.44
   2  -6   3   23.84    4.90
   2  -6  -3   32.63    7.17
  -2  -6  -3   32.89    7.53
   2   6   3   16.75    4.19
   2   6   3   20.16    4.58
  -2  -6  -3   19.44    3.76
   2   6  -3   21.56    5.77
  -2   6  -3   22.96    6.86
   2  -6  -3   20.85    3.04
   2  -6   3   19.49    5.11
  -2  -6   4  188.78   11.32
   2  -6   4  204.78   12.42
   2  -6  -4  218.00   14.69
   2  -6  -4  239.42   17.07
   2   6   4  213.06   15.41
  -2  -6  -4  244.91   16.38
  -2  -6  -4  228.19   17.33
   2   6   4  214.77   13.23
  -2   6   4  219.30    8.25
  -2  -6  -4  222.94   11.39
   2   6  -4  181.56   16.45
   2  -6  -4  196.35    7.66
   2  -6   4  220.60   14.93
  -2   6   5  299.14   18.64
  -2  -6   5  320.51   14.11
  -2  -6  -5  302.36   20.34
   2   6   5  304.48   20.30
   2   6   5  327.14   15.93
  -2  -6  -5  333.33   14.28
   2  -6   5  312.66   19.38
   2   6  -5  283.66   22.07
   2  -6  -5  303.66    8.21
  -2  -6   6  521.88   20.87
  -2  -6   6  545.93   18.69
  -2   6   6  563.09   27.00
  -2  -6  -6  499.94   27.82
   2   6   6  544.84   29.65
   2   6   6  549.40   20.09
  -2  -6  -6  599.68   19.49
   2   6  -6  492.38   29.86
   2  -6   6  570.33   27.16
  -2   6   7  591.93   29.93
  -2  -6   7  587.86   18.69
  -2  -6   7  549.63   23.69
   2  -6   7  532.20   15.24
   2   6  -7  569.83   13.63
  -2   6  -7  558.66   23.78
   2   6   7  550.64   33.18
   2   6   7  561.88   19.41
  -2  -6  -7  621.95   20.50
   2  -6   7  555.28   29.36
   2   6  -7  470.48   30.59
  -2  -6   8  600.65   27.95
   2   6   8  649.48   17.78
  -2   6   8  662.91   33.85
  -2  -6   8  655.00   19.89
   2   6  -8  522.41   17.88
  -2   6  -8  627.52   27.16
   2  -6   8  575.64   18.41
   2   6   8  564.61   37.84
  -2  -6  -8  696.57   22.02
   2  -6   8  672.03   34.81
  -2   6  -8  626.04   31.66
   2   6  -8  530.66   33.96
  -2  -6   9  204.36   18.38
  -2   6   9  232.78   22.16
  -2  -6  -9  156.64   19.96
  -2   6  -9  219.52   17.36
  -2  -6  -9  186.99   20.67
   2  -6   9  203.53   14.13
   2   6  -9  191.39   12.86
   2  -6  -9  145.14   22.82
   2   6   9  166.31   23.45
  -2  -6  -9  244.80   13.39
   2   6   9  228.44   10.41
   2  -6   9  232.58   22.84
  -2   6  -9  202.57   19.59
   2   6  -9  231.08   23.27
   2   6  -9  186.74   21.45
  -2  -6  10  167.27   18.36
  -2   6  10  175.13   20.55
   2   6 -10  159.48    9.83
   2   6  10  107.26   19.75
   2  -6 -10  144.44   22.73
  -2  -6 -10  123.52   17.71
  -2  -6 -10  162.61   19.47
  -2   6 -10  169.77   16.43
   2  -6  10  126.16   14.68
  -2  -6 -10  170.51   11.56
   2   6 -10  183.54   20.43
   2   6 -10  139.13   19.24
   2   6  10  174.54    9.38
   2  -6  10  182.37   23.47
  -2   6 -10  168.24   18.03
  -2  -6  11   53.63   12.03
  -2   6 -11   53.13   11.39
  -2   6  11   72.00   13.81
  -2   6 -11   59.43   11.07
   2   6  11   38.90   13.21
   2   6 -11   51.69    5.76
   2  -6  11   50.51    9.94
  -2  -6 -11   46.53   11.45
  -2  -6 -11   38.28   10.17
   2  -6 -11   53.60   15.29
  -2  -6 -11   63.60    7.77
   2   6 -11   52.54   12.49
   2  -6  11   55.22   15.71
   2   6  11   62.47    6.27
   2   6 -11   55.36   12.66
  -2   6 -12   -2.61    6.67
  -2  -6  12    3.12    7.00
  -2   6 -12    0.48    6.22
   2  -6 -12   -6.77   10.23
   2   6 -12   -3.13    3.37
  -2  -6 -12   -0.97    7.96
  -2  -6 -12  -14.14   14.87
   2  -6  12   14.80    5.98
  -2  -6 -12    1.05    3.07
   2  -6  12   -8.03   12.40
   2   6  12    5.34    4.00
   2   6 -12   -6.92    7.24
   2   6 -12    6.49    8.12
  -2  -6  13   11.59    9.73
  -2   6 -13    7.35    7.28
   2   6 -13    9.27    3.51
  -2  -6 -13    5.84    6.95
   2  -6 -13    6.39    8.83
   2  -6  13   12.54    5.24
  -2   6 -13    0.83    6.62
  -2  -6 -13   -6.12   12.52
  -2  -6 -13    9.62    4.53
   2   6  13   10.51    4.97
   2   6 -13    9.49    7.86
   2  -6 -14  186.43   25.03
   2  -6  14  165.08   13.12
  -2   6 -14  156.97   18.82
  -2  -6 -14  131.85   22.89
  -2  -6 -14  143.95   20.50
   2   6 -14  159.50   11.19
   2  -6 -14  165.91    6.99
   2  -6 -14  152.83    6.22
  -2  -6 -14  154.49   12.86
  -2   6 -14  142.78   18.06
   2   6  14  137.14   12.39
   2   6 -14  153.85   18.48
  -2  -6 -15  177.38   26.94
   2   6 -15  179.61   12.66
  -2   6 -15  169.66   20.19
   2  -6 -15  197.05   25.36
  -2  -6 -15  155.19   21.68
   2  -6  15  188.27   14.36
  -2  -6 -15  165.48   13.64
   2  -6 -15  180.75    8.23
   2  -6 -15  151.65    7.06
  -2   6 -15  181.59   21.26
   2   6  15  154.16   12.45
   2   6 -15  181.33   20.17
  -2  -6 -16  315.09   34.68
   2  -6 -16  297.93   30.87
  -2  -6 -16  260.33   27.84
  -2   6 -16  301.53   27.43
   2   6 -16  321.04   17.53
  -2  -6 -16  286.20   18.14
   2  -6 -16  278.10   10.10
  -2   6 -16  281.03   25.86
   2   6 -16  270.66   24.62
  -2  -6 -17   41.69   12.41
  -2   6 -17   41.61   11.73
  -2  -6 -17   51.46   17.24
   2  -6 -17   41.86   12.48
   2   6 -17   57.48    8.62
  -2   6 -17   45.51   11.87
   2   6 -17   42.51   10.85
   2  -6 -18   73.24   16.29
  -2  -6 -18   65.32   15.59
  -2   6 -18   63.20   15.29
  -2  -6 -18   73.63   19.90
  -2   6 -18   73.78   14.68
   2   6 -18   65.93   13.20
  -2   6 -19    6.33    7.84
  -2  -6 -19    2.70    6.84
   2  -6 -19    6.89    8.38
  -2  -6 -19    6.91   10.27
  -2   6 -19    8.89    8.44
   2   6 -19    6.77    7.19
  -2  -6 -20   13.54    9.09
  -2   6 -20   27.85   10.61
  -2  -6 -20   24.37   15.02
   2  -6 -20   19.46   10.70
  -2   6 -20   33.37   11.61
   2   6  20   -3.11   18.24
   2   6 -20   24.85    9.37
  -2   6 -21   13.83   10.62
   2  -6 -21   13.42    9.22
   2   6  21    7.36   13.33
  -2   6 -21   19.39   10.24
   2   6 -21   11.56    6.83
   2  -6 -22  196.70   26.92
  -2   6 -22  198.79   28.49
  -2   6 -22  178.00   24.42
   2   6  22  168.14   28.39
   2   6 -22  196.82   27.30
   2   6 -22  197.18   23.48
   2   7   0 1473.92   21.11
   2   7   0 1581.98   42.55
   2  -7   0 1559.64   32.27
   2   7   0 1557.56   32.16
   2   7   0 1435.66   38.01
   2   7   0 1635.40   42.79
   2  -7   0 1408.78   31.74
  -2   7   0 1491.67   37.55
   2   7  -1  962.48   31.67
   2   7   1  962.10   35.76
   2  -7  -1  953.03   23.08
   2  -7   1  995.71   23.65
   2  -7  -1 1033.28   28.42
   2   7  -1  979.30   23.66
   2   7   1  990.40   27.53
   2   7  -1  939.64   32.47
   2   7   1  926.81   29.55
   2   7   1 1072.44   32.06
  -2  -7  -1 1042.45   27.57
   2  -7  -1  872.03   23.68
   2  -7   1  927.27   27.17
   2   7  -1  975.67   37.35
  -2   7  -1  944.75   31.27
  -2   7   1  989.68   28.15
   2   7  -2  576.54   12.41
   2   7  -2  573.64   23.44
   2  -7  -2  592.12   19.98
   2   7   2  581.28   22.80
  -2  -7  -2  611.13   25.44
   2  -7  -2  601.03   23.76
   2   7  -2  557.76   16.27
   2   7   2  556.87   22.41
   2   7  -2  551.87   26.10
   2  -7  -2  527.41   17.14
   2  -7   2  541.56   22.41
  -2   7   2  590.69   20.14
   2   7  -2  614.14   31.70
  -2  -7  -2  598.41   19.77
  -2   7  -2  530.76   24.98
   2  -7  -3  164.07   11.75
   2   7  -3  191.70   15.13
  -2   7   3  161.23   10.28
   2   7   3  164.94   13.61
  -2  -7  -3  179.96   15.51
   2  -7   3  176.20   10.74
   2  -7  -3  179.23   15.35
   2   7  -3  161.34    8.08
  -2  -7  -3  177.56   12.78
   2   7   3  157.44   12.35
   2  -7  -3  148.85    9.04
   2  -7   3  166.42   13.50
  -2  -7  -3  180.81   10.42
   2   7  -3  149.34   18.00
  -2   7  -3  148.93   14.36
   2   7  -3  155.57   14.82
  -2   7   4   48.76    5.29
   2   7  -4   51.87    4.32
  -2  -7  -4   52.81    8.33
   2   7   4   50.18    8.74
   2  -7   4   37.40    5.69
  -2  -7  -4   54.65    5.77
   2   7   4   43.16    6.41
   2   7  -4   46.08    9.22
   2  -7   4   52.30    8.81
   2  -7  -4   48.09    5.06
  -2   7   5  897.26   31.52
  -2  -7  -5  904.37   34.33
   2   7   5  845.22   36.51
   2   7  -5  952.12   15.43
  -2  -7  -5  992.24   23.91
   2   7   5  966.52   28.07
   2   7  -5  915.74   39.16
   2  -7   5  856.24   34.41
   2  -7  -5  788.27   18.35
  -2  -7   6  774.16   22.12
  -2   7   6  797.62   31.88
  -2  -7  -6  746.53   34.12
   2   7   6  724.75   37.69
  -2  -7  -6  854.48   22.57
   2   7   6  823.17   24.97
   2  -7  -6  734.19   16.40
   2   7  -6  788.24   37.99
   2  -7   6  828.41   35.41
  -2  -7   7 1848.41   41.18
  -2  -7   7 2013.53   34.59
  -2   7   7 2002.67   54.38
   2  -7   7 1876.35   25.17
  -2   7  -7 2040.54   44.75
   2   7   7 1740.91   64.67
  -2  -7  -7 2161.65   36.33
   2   7   7 2038.57   38.20
   2  -7   7 2058.54   60.00
   2   7  -7 1916.36   62.27
  -2  -7   8  728.68   20.60
   2   7   8  737.69   19.25
  -2  -7   8  700.71   28.08
  -2   7   8  758.15   35.68
   2  -7   8  667.68   17.92
  -2   7  -8  720.52   28.51
   2   7  -8  584.70   15.80
   2   7   8  528.23   40.27
  -2  -7  -8  796.10   22.74
  -2   7  -8  697.51   35.59
   2   7  -8  676.90   39.72
   2   7  -8  644.99   40.22
   2  -7   8  752.07   40.32
  -2  -7   9  671.66   19.37
  -2  -7   9  629.99   29.31
  -2  -7  -9  641.67   38.46
  -2   7   9  692.86   36.98
  -2  -7  -9  454.27   32.58
   2   7   9  393.66   36.48
   2  -7   9  677.00   24.11
   2   7  -9  601.97   12.69
   2  -7  -9  532.32   43.08
  -2   7  -9  646.78   28.43
  -2  -7  -9  715.42   21.93
   2   7   9  693.22   17.43
  -2   7  -9  603.25   34.22
   2   7  -9  682.16   40.07
   2   7  -9  706.78   39.25
   2  -7   9  694.70   41.73
  -2   7  10    2.46    6.15
  -2  -7  10    2.46    5.01
  -2  -7  10    0.62    3.42
   2   7  10    7.26    9.43
  -2  -7 -10   -5.69   11.20
   2  -7 -10   -2.93   11.55
  -2  -7 -10   -1.44    8.47
   2   7 -10   -2.08    2.06
  -2   7 -10    3.40    5.79
   2  -7  10    2.42    4.47
  -2  -7 -10    2.24    2.71
   2  -7  10    3.90    9.56
   2   7 -10    3.13    7.91
   2   7  10    2.35    2.22
  -2   7 -10    3.61    7.16
   2   7 -10    3.68    5.26
  -2  -7  11  164.05   17.98
  -2  -7 -11  148.12   21.14
  -2  -7  11  154.60    9.48
  -2   7  11  166.42   21.11
  -2   7 -11  159.65   16.40
   2  -7  11  149.14   10.80
  -2  -7 -11  124.98   18.16
   2   7 -11  158.16    7.60
   2  -7 -11  161.91   23.73
  -2  -7 -11  167.89   11.40
   2   7 -11  164.70   21.34
   2   7 -11  150.80   18.99
   2  -7  11  146.92   24.33
   2   7  11  179.06    8.92
  -2   7 -11  148.80   18.34
  -2  -7  12  380.43   14.16
  -2  -7 -12  372.89   34.42
  -2  -7  12  333.41   27.67
   2  -7  12  355.09   15.21
  -2   7 -12  379.28   25.52
   2  -7 -12  391.84   36.68
  -2  -7 -12  319.53   29.98
   2   7 -12  378.05   13.05
  -2  -7 -12  371.86   17.13
  -2   7 -12  373.25   28.40
   2   7  12  407.39   14.26
   2   7 -12  363.22   28.14
  -2  -7  13  472.94   34.37
  -2  -7  13  498.93   15.28
  -2  -7 -13  501.63   40.73
   2  -7 -13  552.69   42.05
  -2   7 -13  521.53   31.26
   2  -7  13  459.08   17.23
  -2  -7 -13  429.78   34.94
   2   7 -13  530.88   16.68
  -2  -7 -13  501.75   20.07
  -2   7 -13  491.89   33.52
   2   7  13  434.60   16.66
   2   7 -13  450.95   32.10
  -2  -7  14  606.21   15.84
  -2  -7 -14  668.88   48.42
   2   7 -14  706.56   20.63
   2  -7 -14  759.32   48.30
  -2  -7 -14  638.46   42.87
  -2   7 -14  645.68   36.50
  -2  -7 -14  637.89   23.33
   2   7 -14  620.14   36.53
  -2   7 -14  655.50   39.54
  -2  -7 -15  483.81   42.80
  -2  -7  15  380.13   11.89
   2   7 -15  500.30   18.34
   2  -7 -15  497.61   39.71
  -2   7 -15  423.73   31.29
  -2  -7 -15  405.93   34.98
  -2  -7 -15  433.62   19.56
   2   7 -15  455.20   31.95
  -2   7 -15  429.72   32.78
  -2  -7 -16  160.23   25.94
  -2  -7 -16  119.39   19.86
  -2   7 -16  138.93   19.75
   2  -7 -16  157.16   23.29
  -2  -7 -16  137.97   11.39
  -2   7 -16  135.38   19.43
   2   7 -16  134.26   18.35
   2  -7 -17   52.64   14.91
  -2  -7 -17   32.16   11.71
  -2   7 -17   51.95   13.32
  -2  -7 -17   54.50   16.87
  -2   7 -17   40.33   11.71
   2   7 -17   40.86   11.08
  -2   7 -18   36.14   11.68
   2  -7 -18   41.51   13.85
  -2  -7 -18   30.59   12.19
  -2  -7 -18   39.67   15.49
  -2   7 -18   26.44   10.07
   2   7 -18   27.40    9.25
  -2   7 -19  151.73   21.83
  -2  -7 -19  168.51   24.26
   2  -7 -19  177.82   24.99
  -2  -7 -19  186.45   29.96
  -2   7 -19  157.08   21.60
   2   7 -19  155.32   20.67
  -2   7 -20  211.23   26.85
  -2  -7 -20  196.09   27.12
   2  -7 -20  237.61   29.13
   2   7  20  158.36   29.02
  -2   7 -20  213.63   26.04
  -2  -7 -20  227.54   33.84
   2   7 -20  179.67   22.27
  -2   7 -21  296.78   33.17
   2  -7 -21  279.33   32.39
  -2   7 -21  256.66   28.73
   2   7 -21  282.89   31.84
   2   7  21  239.70   34.42
   2   7 -21  274.17   27.88
  -2   7 -22  113.73   22.55
   2   7 -22  103.72   21.22
  -2   7 -22   90.17   18.98
   2   7  22   59.91   18.72
   2   7 -22   94.39   17.72
   2   8   0 1595.58   45.70
   2   8   0 1459.39   33.83
   2  -8   0 1519.88   34.83
   2   8   0 1479.70   40.81
   2  -8   0 1396.69   35.87
   2   8   0 1561.51   47.68
  -2   8   0 1313.11   37.42
   2   8  -1  369.22   21.35
   2  -8  -1  381.97   15.21
   2   8   1  358.48   23.13
  -2  -8  -1  396.95   20.33
   2   8  -1  360.96   15.73
   2  -8  -1  378.40   19.53
   2  -8   1  383.20   16.64
   2   8   1  337.08   18.48
   2   8  -1  356.20   21.45
   2   8   1  353.05   19.74
   2   8   1  394.03   22.46
  -2   8   1  344.07   18.59
   2  -8  -1  349.25   17.09
   2   8  -1  367.19   25.45
   2  -8   1  361.78   19.15
  -2   8  -1  311.28   19.32
   2   8  -2  793.83   30.12
   2  -8  -2  767.71   23.04
   2  -8   2  797.66   21.23
   2  -8  -2  819.87   31.47
  -2  -8  -2  780.88   30.74
   2   8   2  731.63   28.63
   2   8  -2  738.69   20.38
   2   8   2  755.31   27.37
  -2  -8  -2  888.96   25.77
   2   8   2  796.35   29.51
   2   8  -2  752.46   31.76
  -2   8  -2  571.59   27.45
   2  -8   2  738.86   29.08
   2   8  -2  741.53   37.68
  -2   8   2  742.92   24.48
   2  -8  -2  691.94   23.10
   2   8  -3   33.08    9.18
  -2   8   3   13.84    4.21
   2  -8  -3    2.36    4.94
   2  -8   3   13.10    3.79
   2  -8   3   40.54    5.57
   2   8   3   12.04    5.14
   2   8  -3    9.76    2.52
  -2  -8  -3   20.46    6.06
   2   8   3   15.12    4.63
   2   8  -3   14.39    5.33
   2  -8   3   17.32    6.61
  -2  -8  -3   15.89    3.74
   2   8   3   14.75    5.15
  -2   8  -3    4.95    5.05
   2  -8  -3   16.51    4.68
   2   8  -3    5.48    7.56
  -2   8   4   12.65    3.59
  -2  -8  -4   11.86    5.67
   2   8   4    6.22    4.55
   2   8  -4    6.19    1.87
   2  -8   4    5.00    3.30
   2   8   4   12.69    3.84
  -2   8  -4    3.21    5.41
  -2  -8  -4   11.18    3.07
   2   8  -4    8.39    4.88
   2  -8   4   17.91    6.80
   2  -8  -4    9.80    3.86
   2   8  -5   25.61    2.80
   2   8   5   31.45    8.81
  -2  -8  -5   28.57    7.21
  -2   8   5   38.70    3.69
   2   8   5   33.49    6.25
  -2  -8  -5   36.77    4.95
  -2   8   5   37.25    3.08
   2  -8   5   40.18    9.59
   2   8  -5   35.96    8.54
   2  -8  -5   25.47    5.11
  -2   8   6  203.87   16.71
  -2  -8  -6  198.37   17.78
  -2  -8  -6  120.26   16.21
   2  -8  -6  156.25   21.64
   2   8   6  151.66   18.98
  -2  -8  -6  229.22   11.56
   2   8   6  216.62   13.57
   2   8  -6  197.42   19.62
   2  -8   6  205.01   20.01
   2  -8  -6  194.19    9.41
  -2   8   7  263.88   20.15
  -2  -8  -7  141.25   18.00
   2  -8  -7  167.18   23.43
   2   8   7  201.98   23.63
   2  -8   7  239.28    7.98
   2   8   7  253.38   14.06
  -2  -8  -7  276.65   12.73
   2   8  -7  273.55   24.34
   2  -8   7  263.67   24.40
  -2   8   8  391.23   25.67
  -2  -8   8  359.34   19.43
  -2  -8  -8  222.89   23.44
   2   8   8  228.56   26.95
   2  -8  -8  277.54   30.96
   2  -8   8  290.45   10.55
   2   8   8  383.25   16.56
  -2  -8  -8  413.69   15.69
   2   8  -8  408.94   30.40
  -2   8  -8  308.85   25.08
   2  -8   8  346.92   31.33
   2   8  -8  412.75   31.35
  -2  -8   9  240.99   17.77
   2   8   9  288.86   11.32
  -2   8   9  276.96   23.30
  -2  -8  -9  286.42   25.34
  -2  -8  -9  180.57   21.87
   2   8   9  195.28   26.66
   2  -8  -9  248.40   29.86
  -2   8  -9  272.87   19.11
  -2  -8  -9  295.27   13.44
   2   8  -9  287.14   25.67
   2   8  -9  289.85   26.63
  -2   8  -9  242.87   23.08
   2  -8   9  274.82   28.88
  -2   8  10  124.43   16.29
  -2  -8  10  112.08   13.68
   2  -8  10   90.57    5.13
   2  -8 -10  122.07   21.40
  -2   8 -10  110.93   13.16
  -2  -8 -10   77.93   15.19
  -2  -8 -10  101.56   16.31
  -2  -8 -10  112.43    8.84
   2   8 -10  121.09   17.64
   2   8  10  124.68    6.80
   2  -8  10   88.59   18.40
   2   8 -10  103.83   17.77
  -2   8 -10   85.10   14.54
  -2  -8  11   13.42    7.56
  -2   8  11   14.38    8.74
  -2   8 -11   12.84    7.22
   2  -8 -11   10.07    9.29
  -2  -8 -11   -7.24   11.24
  -2  -8 -11    5.79    8.86
  -2  -8 -11   11.69    3.54
   2   8 -11   20.23    9.51
  -2   8 -11    4.17    8.43
   2   8  11   11.70    2.53
  -2  -8  12   15.21    7.96
  -2   8 -12   16.36    7.68
  -2  -8 -12   15.37    9.00
   2  -8 -12   19.12   11.40
  -2  -8 -12   -0.39   10.02
  -2  -8 -12   14.77    3.91
  -2   8 -12    6.09    7.61
   2   8 -12   13.66    8.89
  -2  -8  13    5.30    7.23
  -2   8 -13   -4.69    8.39
  -2   8 -13    3.07    6.26
  -2  -8 -13    0.47    7.62
   2  -8 -13    6.03   10.76
  -2  -8 -13   -2.02   10.83
  -2  -8 -13    0.93    2.44
   2   8 -13    6.18    7.75
  -2  -8  14  282.33   26.50
  -2  -8 -14  350.54   34.89
  -2   8 -14  285.34   24.42
   2  -8 -14  333.36   32.94
  -2  -8 -14  285.08   30.33
  -2  -8 -14  312.75   14.88
  -2   8 -14  299.92   28.03
   2   8 -14  266.32   25.31
  -2   8 -15   31.50   10.45
  -2   8 -15   33.79   10.24
   2  -8 -15   48.01   14.74
  -2  -8 -15   53.02   15.78
  -2  -8 -15   27.34   12.26
  -2  -8 -15   33.31    5.26
   2   8 -15   27.65   10.88
  -2   8 -16  417.16   31.81
  -2  -8 -16  377.02   35.97
   2  -8 -16  469.53   38.81
  -2  -8 -16  470.59   42.61
  -2   8 -16  401.32   33.04
   2   8 -16  409.69   32.18
  -2  -8 -17   33.99   13.01
   2  -8 -17   41.83   13.06
  -2   8 -17   44.07   12.40
  -2  -8 -17   28.42   12.56
  -2   8 -17   28.88   11.33
   2   8 -17   36.34   11.69
  -2  -8 -18   74.99   19.56
  -2  -8 -18   88.69   18.65
   2  -8 -18   84.39   17.94
  -2   8 -18  101.38   17.83
  -2   8 -18   70.77   15.60
   2   8 -18   77.04   15.04
  -2  -8 -19    9.63   13.11
  -2   8 -19    7.88    9.54
   2  -8 -19   -1.13    7.58
  -2  -8 -19    3.47    9.02
  -2   8 -19    0.23    7.03
   2   8 -19    0.79    6.35
  -2  -8 -20   15.17   12.13
  -2   8 -20   13.19    9.98
   2  -8 -20   11.96    8.97
  -2  -8 -20   12.10    9.98
  -2   8 -20   20.63   10.86
   2   8 -20    8.52    7.41
   2   8  20  -15.22   20.57
   2   8 -20   14.98    7.86
   2   8 -21   50.54   13.96
  -2   8 -21   65.76   15.87
   2   8  21   57.23   19.11
  -2   8 -21   69.92   17.59
   2   8 -21   74.01   16.15
  -2   8 -22   87.71   19.69
   2   8 -22   79.21   18.46
   2   8  22   67.98   19.26
  -2   8 -22   92.51   19.45
   2   8 -22   88.27   18.17
   2   9   0  410.97   25.19
   2  -9   0  438.58   15.03
   2  -9   0  447.90   21.98
   2   9   0  347.67   19.81
   2   9   0  426.67   23.53
   2   9   0  379.58   26.74
  -2   9   0  349.35   20.70
   2  -9   0  396.31   22.32
   2   9   1  481.82   28.34
   2   9  -1  508.80   26.63
   2  -9  -1  502.14   17.54
   2   9  -1  437.46   20.52
   2  -9  -1  516.85   26.51
  -2  -9  -1  505.30   24.63
   2  -9   1  535.47   21.91
   2   9   1  404.47   23.69
   2   9   1  479.69   24.07
   2   9  -1  496.63   26.36
  -2   9   1  463.49   22.34
   2   9  -1  464.87   30.66
   2   9   1  487.73   28.32
  -2   9  -1  383.40   22.59
   2  -9  -1  441.05   22.57
   2  -9   1  465.14   24.55
   2  -9  -2  264.39   14.40
   2   9  -2  268.82   18.70
   2   9  -2  235.53   14.18
   2  -9   2  295.25   14.85
  -2  -9  -2  285.80   20.12
   2   9   2  226.03   19.03
   2   9   2  273.63   17.61
   2   9   2  255.48   20.27
  -2   9  -2  180.42   16.44
   2   9  -2  282.99   20.31
   2   9  -2  251.44   23.66
   2  -9  -2  224.93   16.61
   2  -9   2  264.30   19.64
  -2   9   2  259.76   16.28
   2   9  -3   39.94    9.64
  -2   9   3   29.31    5.77
  -2  -9  -3   39.30    7.38
   2   9   3   25.19    7.11
   2  -9   3   29.53    4.86
   2   9  -3   19.90    4.32
   2  -9   3   24.23    4.04
   2   9   3   25.27    6.02
  -2   9  -3    7.02    5.41
   2  -9  -3   18.37    5.73
   2  -9   3   25.27    7.78
   2   9  -3   20.43    6.34
   2   9   3   28.00    7.23
   2   9  -3    6.32    8.08
  -2   9   4    6.38    3.72
   2  -9   4    6.68    3.11
  -2  -9  -4    7.14    4.85
   2   9  -4    1.17    2.18
   2   9   4   -3.44    7.64
   2   9   4    5.46    3.89
   2   9  -4    5.17    4.89
   2   9  -4   -3.59    8.88
   2  -9   4    3.34    5.51
  -2   9  -4    1.08    6.06
  -2  -9  -4    3.91    2.80
   2   9   4    4.00    5.00
   2  -9  -4   -0.43    4.89
  -2   9   5  227.93   11.64
   2  -9   5  222.49    9.29
  -2  -9  -5  228.54   17.66
   2  -9  -5  155.76   21.50
   2   9   5  154.12   19.32
   2   9   5  226.67   15.43
   2   9   5  219.36   14.53
  -2  -9  -5  237.59   12.34
   2   9  -5  231.63   20.80
  -2   9   5  226.88    8.76
  -2   9  -5  130.84   15.19
   2  -9  -5  206.45   14.03
   2   9  -5  192.63   23.23
   2  -9   5  216.66   21.11
  -2  -9  -6  190.51   17.46
   2  -9   6  169.25    6.97
  -2  -9  -6  118.27   16.67
   2  -9  -6  112.33   19.47
   2   9   6  107.17   17.65
   2   9   6  195.53   13.61
   2   9  -6  173.88   19.33
  -2   9  -6  113.83   15.81
   2   9   6  169.11   11.87
  -2  -9  -6  192.61   10.72
   2   9  -6  166.99   21.25
   2  -9   6  173.01   20.97
  -2   9   7  200.20   17.73
  -2  -9  -7  133.67   18.52
   2   9   7  118.17   19.63
   2  -9  -7  137.61   22.33
   2   9   7  181.06   12.34
   2   9  -7  186.33   20.66
  -2   9  -7  111.45   16.92
  -2  -9  -7  196.06   10.61
   2  -9   7  165.57   22.56
   2   9   7  168.50   11.52
   2   9  -7  199.76   22.69
  -2   9   8  358.49   24.48
  -2  -9  -8  290.04   27.08
   2   9   8  269.21   29.82
   2  -9  -8  319.29   33.44
  -2  -9  -8  375.45   14.38
   2   9   8  359.43   16.55
   2   9   8  328.46   14.53
   2   9  -8  378.52   29.33
   2  -9   8  304.70   31.15
  -2   9  -8  265.58   24.01
   2   9  -8  370.51   29.52
  -2  -9  -9   10.34    9.27
   2  -9  -9   -2.97   11.48
  -2  -9  -9   -5.69   11.10
  -2   9   9   11.33    7.85
  -2  -9   9   10.59    5.84
   2   9   9    5.88    2.42
  -2   9  -9    2.98    7.82
   2   9   9    4.60    2.98
   2   9  -9   16.53   10.00
  -2  -9  -9    5.10    2.52
  -2  -9 -10    3.85    9.46
  -2  -9 -10    7.17    9.16
  -2   9 -10   19.12    8.26
   2  -9 -10    8.32    8.81
  -2   9  10   13.67    7.05
  -2  -9  10   18.26    6.98
   2   9  10    4.37    2.57
   2   9 -10   18.96   10.30
  -2   9 -10    6.27    9.20
   2   9  10   13.02    2.70
  -2  -9 -10   11.15    2.99
  -2  -9 -11  182.68   22.64
  -2  -9  11  152.20   15.86
   2  -9 -11  192.72   25.21
  -2   9 -11  187.99   17.58
  -2  -9 -11  142.90   21.01
  -2  -9 -11  194.70   10.31
   2   9 -11  186.75   21.68
  -2   9 -11  146.92   19.17
  -2  -9  12  101.23   14.38
  -2   9 -12  111.78   14.92
   2  -9 -12  125.82   20.80
  -2  -9 -12  100.54   18.75
  -2  -9 -12  119.58   19.04
  -2  -9 -12  122.07    8.27
   2   9 -12  125.05   18.89
  -2   9 -12  108.57   17.38
  -2  -9  13  462.63   30.30
  -2  -9 -13  556.17   42.08
  -2   9 -13  488.10   29.83
  -2  -9 -13  436.20   37.66
   2  -9 -13  553.55   41.92
  -2  -9 -13  531.99   16.53
  -2   9 -13  443.67   34.20
   2   9 -13  472.09   34.05
  -2  -9  14  160.98   19.60
  -2  -9 -14  182.78   25.58
   2  -9 -14  192.56   25.73
  -2   9 -14  163.65   18.30
  -2  -9 -14  160.47   24.21
  -2  -9 -14  185.37    9.65
   2   9 -14  165.35   20.94
  -2   9 -14  171.12   22.25
  -2   9 -15  101.10   15.83
   2  -9 -15  108.13   20.16
  -2  -9 -15   95.36   19.68
  -2  -9 -15  120.19   21.39
  -2   9 -15   81.53   16.88
   2   9 -15  100.89   17.24
  -2  -9 -16  114.68   21.20
   2  -9 -16  113.09   20.86
  -2  -9 -16  121.56   22.44
  -2   9 -16  114.66   17.77
  -2   9 -16   95.32   17.83
   2   9 -16  118.35   18.53
  -2  -9 -17   40.57   14.50
  -2   9 -17   39.13   11.94
  -2  -9 -17   44.01   14.90
   2  -9 -17   36.15   12.62
  -2   9 -17   33.33   11.24
   2   9 -17   37.75   11.99
  -2  -9 -18   21.39   11.82
  -2   9 -18   21.79   10.63
  -2  -9 -18   12.76    8.47
   2  -9 -18   20.84   10.20
  -2   9 -18   21.14    9.64
   2   9 -18   12.25    7.52
  -2   9 -19  202.52   25.18
  -2  -9 -19  182.23   27.36
   2  -9 -19  210.83   27.97
   2   9 -19  192.33   24.27
  -2  -9 -19  220.15   32.48
  -2   9 -19  192.58   25.37
   2   9 -19  191.52   24.42
  -2   9 -20   63.09   15.71
   2   9 -20   55.26   13.87
  -2  -9 -20   77.39   20.04
   2  -9 -20   67.20   17.05
  -2  -9 -20   80.51   21.05
  -2   9 -20   74.33   18.19
   2   9  20   45.72   15.29
   2   9 -20   67.07   15.59
  -2   9 -21   97.95   20.18
   2   9 -21   75.53   16.87
   2   9  21   53.91   18.51
  -2   9 -21  104.71   21.02
   2   9 -21   77.80   17.05
   2   9 -22   42.18   13.94
   2 -10   0  326.15   12.99
   2  10   0  296.31   22.40
   2 -10   0  333.64   23.48
   2  10   0  250.58   19.53
   2  10   0  330.22   21.62
   2 -10   0  276.24   21.42
  -2  10   0  255.09   19.20
   2  10   0  306.32   25.54
   2  10  -1  492.49   27.46
   2  10   1  483.27   29.94
   2 -10  -1  498.18   17.79
  -2 -10  -1  499.53   25.69
   2 -10   1  503.18   26.12
   2  10  -1  358.84   22.07
   2  10   1  394.57   26.45
   2  10  -1  526.28   27.83
   2  10   1  519.72   25.98
  -2  10  -1  402.53   24.28
   2  10   1  451.44   29.71
  -2  10   1  434.50   23.41
   2  10  -1  470.24   32.25
   2 -10  -1  390.15   24.67
   2 -10   1  450.54   27.91
   2  10  -2  337.16   22.32
   2 -10   2  336.92   12.82
   2 -10   2  331.56   19.70
   2  10  -2  218.73   16.74
   2  10   2  232.46   21.45
   2  10   2  327.95   20.15
  -2  10  -2  239.82   19.65
   2  10   2  289.57   22.95
   2  10  -2  305.37   26.77
   2 -10  -2  244.49   20.11
  -2  10   2  308.70   19.03
   2 -10   2  275.37   22.54
   2  10  -2  341.47   23.13
  -2  10   3   36.89    7.10
   2  10  -3   35.93    8.77
   2  10   3   15.61    7.53
   2  10  -3   14.65    5.05
   2 -10   3   36.18    7.01
   2 -10   3   25.59    3.57
   2  10   3   31.42    6.76
   2 -10   3   33.94    9.68
   2 -10  -3   20.60    7.25
   2  10   3   18.05    6.49
   2  10  -3   28.24   11.11
   2  10  -3   33.54    8.22
  -2  10  -3   13.59    6.19
   2  10  -4   15.45    9.54
  -2  10   4    2.90    3.82
  -2 -10  -4    3.82    5.25
   2  10   4   -6.60    7.17
   2  10  -4   -0.56    3.61
   2 -10   4    2.49    3.57
   2  10   4   -3.04    3.60
   2 -10   4   -1.62    5.94
   2 -10  -4   -5.78    6.52
   2  10  -4   -2.27    9.02
   2  10   4   -8.92    7.74
   2  10  -4    0.96    3.72
  -2  10  -4   -7.33    7.69
  -2  10   5  169.65   11.09
   2 -10  -5   97.97   16.79
  -2 -10  -5  162.25   14.88
   2  10  -5  173.88    9.49
   2 -10   5  144.75   10.84
  -2 -10  -5  119.13   16.55
   2  10   5   99.30   17.31
   2  10   5  172.57   14.15
   2  10  -5  145.53   17.56
  -2  10   5  162.21    8.52
   2  10  -5  145.62   20.09
   2 -10  -5  147.32   12.73
   2  10   5  133.93   13.69
   2 -10   5  124.30   18.92
  -2  10  -5   77.90   12.53
   2  10   6  224.55   25.86
  -2 -10  -6  271.93   25.48
   2 -10   6  192.09   11.24
   2 -10  -6  248.34   28.63
   2  10   6  355.84   19.21
  -2  10   6  337.07    9.89
  -2  10   6  305.97    9.08
   2  10  -6  348.33   26.66
  -2  10  -6  201.40   20.38
   2  10   6  281.29   18.22
   2 -10   6  267.10   26.98
   2  10  -6  334.68   28.31
  -2  10  -7  532.82   14.52
  -2 -10  -7  476.95   34.16
   2  10   7  427.94   37.48
   2 -10  -7  496.31   40.52
   2  10   7  548.47   22.47
  -2  10  -7  338.34   27.73
   2  10   7  455.40   21.28
   2 -10   7  458.49   36.72
  -2 -10  -7  569.19   18.74
   2  10  -7  516.25   35.63
   2  10  -7  517.90   33.63
  -2  10   8  390.55   25.17
   2  10   8  352.81   34.07
  -2 -10  -8  340.82   30.46
   2 -10  -8  369.70   34.32
   2  10   8  387.30   17.92
  -2 -10  -8  418.41   15.06
  -2  10  -8  277.90   25.64
   2  10   8  317.74   16.83
   2  10  -8  396.93   30.56
  -2 -10  -9  292.66   28.92
   2 -10  -9  330.16   32.89
  -2  10   9  316.69   24.27
  -2 -10  -9  332.87   27.27
   2  10   9  257.18   13.46
  -2  10  -9  234.83   24.81
  -2 -10  -9  317.73   12.57
   2  10  -9  309.59   27.03
  -2 -10 -10   36.63   10.89
  -2 -10 -10   34.00   11.36
   2 -10 -10   43.87   14.00
  -2  10  10   48.25   11.42
  -2 -10 -10   43.84    4.59
   2  10  10   35.46    4.15
   2  10 -10   57.71   13.66
  -2  10 -10   29.72    9.32
   2  10  10   45.37    3.88
  -2 -10 -11    7.74    7.83
   2 -10 -11   17.68   10.64
  -2 -10 -11    4.60    7.23
  -2 -10  11   11.95    6.39
  -2 -10 -11   10.58    2.52
  -2  10 -11   -4.50   10.42
   2  10 -11   18.47    9.99
  -2 -10 -12   79.49   16.51
  -2  10 -12   88.44   13.45
  -2 -10 -12   96.66   17.87
   2 -10 -12   92.43   18.45
  -2 -10  12   74.42   11.72
  -2 -10 -12   79.57    5.38
   2  10 -12  101.93   16.93
  -2  10 -12   58.54   13.18
  -2 -10  13   80.97   12.75
   2 -10 -13  111.38   19.63
  -2 -10 -13  101.06   18.17
  -2 -10 -13   91.75   19.16
  -2  10 -13   99.84   15.10
  -2 -10 -13   88.61    5.14
  -2  10 -13   89.37   17.07
   2  10 -13   97.29   16.86
  -2  10 -14  504.21   31.84
   2 -10 -14  519.89   40.78
  -2 -10 -14  464.26   40.27
  -2 -10  14  407.03   28.90
  -2 -10 -14  568.71   43.53
  -2  10 -14  428.78   35.72
   2  10 -14  462.45   34.29
  -2  10 -15  268.13   24.54
  -2 -10 -15  253.28   30.48
   2 -10 -15  297.38   31.40
  -2 -10 -15  304.39   32.54
  -2  10 -15  255.53   28.32
   2  10 -15  256.43   26.08
   2 -10 -16  401.13   37.08
  -2 -10 -16  351.32   36.41
  -2  10 -16  379.80   29.75
  -2 -10 -16  397.46   38.48
  -2  10 -16  351.77   33.53
   2  10 -16  378.00   32.27
  -2  10 -17  142.16   19.72
   2 -10 -17  153.52   23.88
  -2 -10 -17  142.74   25.13
   2  10 -17  140.16   18.98
  -2 -10 -17  178.32   27.25
  -2  10 -17  140.37   21.82
   2  10 -17  135.98   20.72
  -2  10 -18  126.65   19.89
   2 -10 -18  131.29   22.34
  -2 -10 -18  121.03   22.54
   2  10 -18  123.03   18.57
  -2 -10 -18  137.80   25.30
   2  10 -18  116.84   19.33
  -2  10 -18  122.84   21.40
  -2  10 -19    4.98    8.05
   2  10 -19   -7.91   10.20
   2 -10 -19    2.89    7.39
  -2 -10 -19    2.02    9.68
  -2 -10 -19   -0.27    9.55
  -2  10 -19    9.42   10.88
   2  10 -19    4.19    8.20
   2  10 -20   -1.05    8.37
  -2  10 -20    7.26    9.33
   2  10  20  -12.79   18.63
  -2  10 -20   10.36    9.92
   2  10 -20   -0.12    7.24
  -2  10 -21   26.16   12.19
   2  10 -21    4.24    8.86
   2  11   0  643.86   34.97
   2 -11   0  640.91   18.33
   2 -11   0  508.59   31.50
   2  11   0  471.98   29.40
   2  11   0  685.23   32.12
  -2  11   0  588.70   29.45
   2 -11   0  528.28   33.25
   2  11   0  623.80   35.93
   2 -11   1   17.96    3.29
   2  11   1    2.02   10.82
   2  11  -1   -6.56   11.20
   2  11   1    8.50    6.51
   2  11  -1   10.46    5.50
   2 -11   1   15.63    7.05
   2  11   1   24.10    6.83
   2 -11  -1   16.38    8.25
   2  11  -1   21.40    6.62
  -2  11   1   18.40    6.09
   2  11   1   13.55    8.72
  -2  11  -1   13.80    6.45
   2  11  -1   14.44    8.05
   2 -11   1   12.66    7.11
   2 -11   2  149.92    8.14
   2  11  -2  124.86   14.12
   2  11  -2  122.66   13.80
   2 -11   2  102.81   13.49
   2  11   2  105.03   15.65
   2  11   2  145.78   14.09
   2  11   2   99.82   15.97
  -2  11   2  127.29   12.96
  -2  11  -2  116.06   14.78
   2 -11  -2  102.98   14.19
   2 -11   2  118.20   16.74
   2  11  -2  122.68   17.73
   2  11  -2  145.85   15.62
   2  11  -3   32.65    9.53
  -2  11   3   33.00    7.49
   2  11  -3   20.98    6.07
   2  11   3   12.64    7.96
   2 -11   3    6.83    5.08
   2  11   3   24.40    6.40
   2 -11   3   18.44    8.60
  -2  11  -3   13.38    6.42
   2  11  -3   25.26   11.09
   2  11  -3   26.49    7.49
   2 -11  -3   15.36    6.15
   2  11   3   18.38    7.55
  -2  11   4  106.98   10.81
   2  11  -4  134.26   16.63
  -2 -11  -4  107.73   11.56
   2  11  -4  122.06    9.82
   2 -11  -4   67.32   14.60
   2  11   4   79.58   14.96
   2 -11   4   54.48    8.69
  -2 -11  -4   96.28   14.81
   2  11   4   97.63   11.64
   2 -11  -4   84.75   11.74
   2  11  -4   97.60   16.37
   2 -11   4   90.75   16.71
   2  11  -4  106.01   14.43
   2  11   4   72.01   11.81
  -2  11   4  105.51    8.76
  -2  11  -4   78.64   13.38
  -2  11   5   74.47    8.52
   2  11  -5   68.71    4.18
  -2 -11  -5   74.54   11.01
   2  11   5   63.81   14.30
   2 -11  -5   51.04   13.68
   2 -11   5   52.38    6.95
   2  11  -5   82.95    6.09
  -2 -11  -5   73.10   14.24
   2  11   5   67.86    9.92
  -2  11   5   75.27    6.60
   2 -11   5   61.94   14.49
   2  11  -5   65.02   12.29
   2  11  -5   70.67   14.85
   2 -11  -5   70.87    8.89
   2  11   5   55.97   10.17
  -2  11  -5   53.10   11.66
   2  11  -6  403.58   12.90
  -2 -11  -6  385.58   30.69
   2  11   6  354.56   32.08
   2 -11  -6  365.69   33.85
   2 -11   6  370.72   12.66
  -2  11   6  423.34   13.77
   2  11   6  427.66   22.24
  -2  11   6  405.94   12.53
   2  11  -6  407.31   28.87
   2  11   6  324.38   20.80
  -2  11  -6  301.39   26.39
   2 -11   6  333.05   33.12
   2  11  -6  395.78   31.27
  -2  11  -7  239.35   11.31
  -2 -11  -7  259.66   26.88
   2  11   7  241.43   27.60
   2 -11  -7  248.00   28.37
   2  11   7  244.90   16.24
   2  11  -7  247.15   24.52
  -2  11  -7  168.50   21.01
   2  11   7  206.11   15.80
  -2 -11  -8  165.45   17.65
  -2 -11  -8  154.70   21.54
   2 -11  -8  136.10   20.47
   2  11   8  155.45   11.71
   2  11  -8  157.19   20.75
   2  11   8  132.53   11.42
  -2  11  -8   97.13   16.07
  -2  11   9   58.16   11.67
  -2 -11  -9   54.93   11.79
   2 -11  -9   47.09   13.85
  -2 -11  -9   58.00   15.27
   2  11   9   54.31    6.98
   2  11   9   51.71    6.31
  -2  11  -9   28.64    9.77
   2  11  -9   54.38   13.69
  -2 -11 -10    1.26    8.16
   2 -11 -10    4.84    8.26
  -2 -11 -10    4.02    7.88
   2  11  10    3.33    1.91
  -2  11  10    6.05    6.42
   2  11  10    7.08    1.96
  -2  11 -10   -6.14   10.54
   2  11 -10   15.34    9.40
  -2 -11 -11    0.24    9.32
  -2 -11 -11   13.62    8.16
   2 -11 -11   11.61    9.69
  -2  11 -11   -4.92   10.13
   2  11 -11   18.30   11.33
  -2 -11 -12  353.72   34.62
   2 -11 -12  367.32   33.59
  -2 -11 -12  364.80   31.91
   2  11 -12  338.15   29.28
  -2  11 -12  282.97   28.74
  -2 -11 -13   43.62   14.00
   2 -11 -13   41.43   14.76
  -2 -11 -13   32.40   13.16
  -2 -11  13   30.31    8.79
  -2  11 -13   15.56    9.37
   2  11 -13   33.61   11.14
   2 -11 -14  551.67   42.34
  -2 -11 -14  510.95   42.92
  -2 -11 -14  557.84   42.39
   2  11 -14  533.17   31.29
  -2  11 -14  471.81   38.32
   2  11 -14  510.71   36.89
  -2  11 -15   42.23   12.03
   2 -11 -15   34.61   13.46
  -2 -11 -15   20.95   10.34
  -2 -11 -15   29.29   12.34
   2  11 -15   21.03    7.46
  -2  11 -15   19.54    9.98
   2  11 -15   25.92   10.64
   2 -11 -16    1.88    7.78
  -2 -11 -16    2.37    8.45
  -2  11 -16   11.78    8.58
  -2 -11 -16    1.18    9.37
   2  11 -16   -8.02    8.15
  -2  11 -16   -8.17   12.00
   2  11 -16    2.43    7.08
   2  11 -17   -4.43    8.28
  -2  11 -17   11.24    8.57
   2 -11 -17    5.38    8.91
  -2 -11 -17    8.51    9.44
  -2 -11 -17   -2.52   10.97
  -2  11 -17   -4.07    9.23
   2  11 -17   -0.66    7.50
  -2  11 -18  207.56   24.87
  -2 -11 -18  224.21   31.08
   2 -11 -18  208.30   28.12
  -2 -11 -18  228.32   31.29
   2  11 -18  198.84   22.83
   2  11 -18  200.18   25.29
  -2  11 -18  223.31   28.69
  -2 -11 -19    4.97    9.67
   2  11 -19   -2.91    6.74
  -2  11 -19    5.69    9.10
  -2  11 -19    5.38   10.01
   2  11 -19    2.80    7.60
  -2  11 -20  268.88   30.61
   2  12   0  465.42   30.55
   2  12   0  452.98   28.88
   2  12   0  520.35   28.95
   2 -12   0  415.79   31.57
   2  12   0  443.59   30.17
  -2  12   0  441.73   26.99
   2  12   1  383.27   28.61
   2  12  -1  388.35   26.59
   2  12  -1  405.94   24.66
   2  12   1  421.36   29.11
   2 -12   1  349.50   26.21
   2  12  -1  445.83   27.47
   2  12   1  423.14   25.58
  -2  12   1  390.41   23.90
   2 -12  -1  320.21   27.37
  -2  12  -1  377.36   25.25
   2  12   1  355.17   27.65
   2  12  -1  387.97   29.57
   2 -12   1  353.55   30.18
   2 -12   2  250.30    9.11
   2  12   2  294.54   11.94
   2 -12   2  250.72    9.12
   2  12   2  256.73   24.35
   2  12  -2  275.83   22.20
   2  12  -2  294.52   19.50
   2  12   2  269.90   24.69
   2 -12   2  233.98   19.83
   2  12   2  275.78   20.37
  -2  12  -2  252.01   22.05
   2  12  -2  299.16   22.86
   2 -12  -2  214.91   21.56
   2 -12   2  193.65   23.82
  -2  12   2  266.79   19.37
   2  12   2  259.20   22.89
   2  12  -2  274.93   25.33
   2  12  -3   32.73   11.08
  -2  12   3   38.90    8.70
  -2 -12  -3   38.05   10.99
   2 -12   3   22.60    6.50
   2 -12  -3   22.61    8.87
   2  12   3   38.58   10.78
   2  12  -3   43.98    7.41
   2  12   3   31.07    7.36
  -2  12  -3   21.46    8.90
   2  12  -3   39.01   12.63
   2  12   3   30.47    9.65
   2 -12  -3   30.33    8.43
   2  12  -3   39.26    9.16
   2 -12   3   16.73    8.30
   2  12  -4   49.64   13.04
  -2  12   4   25.86    6.69
   2 -12  -4   12.32    7.86
   2 -12   4   20.63    5.84
   2  12  -4   28.27    5.06
  -2 -12  -4   31.49   10.36
   2  12   4   33.00   11.56
   2  12   4   23.17    7.02
  -2  12  -4   19.76    9.29
   2 -12   4    6.92    9.67
  -2  12   4   21.35    4.41
   2  12  -4   16.40    9.02
   2 -12  -4   12.94    5.64
   2  12   4   17.43    7.55
   2  12  -4   17.50    7.58
  -2  12   5   91.56   10.26
   2 -12   5  100.60    8.81
   2  12   5  102.75   17.44
   2 -12  -5   93.87   17.02
  -2 -12  -5   99.27   12.16
  -2 -12  -5   96.37   16.20
  -2  12   5  104.90    8.50
   2  12   5  106.61   12.43
   2  12  -5   94.11   14.17
   2  12   5   77.88   11.65
   2  12  -5   99.29   16.72
   2 -12   5   54.41   14.26
  -2  12  -5   69.31   14.15
  -2  12   6  105.20    9.51
   2 -12   6   87.63    6.02
  -2 -12  -6  102.17   16.81
   2 -12  -6   82.79   16.68
   2  12   6   94.68   16.87
   2  12   6   96.92   11.48
  -2  12   6   92.75    6.90
  -2  12  -6   79.44   16.09
   2  12   6   88.61   11.35
   2  12  -6  108.21   17.85
   2  12  -7  492.68   15.56
  -2  12  -7  477.50   18.14
   2 -12  -7  442.62   35.66
  -2 -12  -7  509.87   37.06
   2  12   7  455.67   23.18
   2  12  -7  447.35   32.94
   2  12   7  432.15   21.00
  -2  12  -7  382.12   30.91
  -2 -12  -8  160.26   18.10
   2  12  -8  127.61    9.55
   2 -12  -8  127.14   20.23
  -2 -12  -8  141.56   21.21
   2  12   8  125.50   10.92
   2  12  -8  133.07   18.53
  -2  12  -8  101.99   16.87
   2  12   8  136.94   10.99
  -2 -12  -9  227.44   21.48
   2  12  -9  209.91   13.35
  -2 -12  -9  234.94   27.32
   2 -12  -9  232.85   26.85
   2  12   9  215.26   13.06
  -2  12  -9  159.98   21.19
   2  12  -9  196.41   22.86
   2  12   9  212.58   10.53
  -2 -12 -10   91.82   17.77
   2 -12 -10  111.51   19.04
  -2 -12 -10  101.29   15.37
   2  12 -10   90.48    9.81
  -2  12  10   91.23   14.80
   2  12  10   66.26    4.77
   2  12 -10  101.70   16.71
  -2  12 -10   75.41   15.45
   2  12  10   78.78    4.51
   2  12 -11   -2.86    4.85
  -2 -12 -11    0.98    8.33
   2 -12 -11   13.06   10.87
  -2 -12 -11   -2.13    8.45
  -2  12 -11   -3.83    9.30
   2  12 -11    7.16    8.82
  -2 -12 -12    4.39    8.04
  -2 -12 -12    3.08    8.00
   2 -12 -12    5.10    8.46
   2  12 -12   -1.82    5.11
   2  12 -12    8.59    8.18
  -2  12 -12    1.77    7.71
   2 -12 -13  238.42   27.66
  -2 -12 -13  215.53   28.30
   2  12 -13  195.29   17.60
  -2 -12 -13  237.49   25.80
  -2  12 -13  164.86   23.37
   2  12 -13  192.91   23.41
  -2 -12 -14  160.29   24.91
   2 -12 -14  147.20   22.41
  -2 -12 -14  167.27   23.47
   2  12 -14  136.96   15.84
  -2  12 -14  127.43   20.85
   2  12 -14  147.30   21.08
  -2 -12 -15  320.94   35.48
   2 -12 -15  348.42   34.81
  -2 -12 -15  348.25   34.24
   2  12 -15  321.96   25.19
  -2  12 -15  292.77   32.13
   2  12 -15  317.68   30.42
  -2 -12 -16  110.54   22.17
   2 -12 -16  130.90   21.85
   2  12 -16  128.23   16.48
  -2  12 -16  104.34   19.77
  -2 -12 -16  137.40   22.55
   2  12 -16  123.54   20.21
  -2 -12 -17  287.38   34.82
   2 -12 -17  295.20   33.24
  -2 -12 -17  301.20   33.39
   2  12 -17  276.89   25.72
   2  12 -17  270.38   29.38
  -2  12 -17  255.23   30.91
  -2 -12 -18   27.12   13.76
  -2  12 -18   27.11   13.31
   2  12 -18   16.64    9.33
  -2 -12 -19   15.37   10.81
   2  13   0  387.97   29.30
   2  13   0  446.46   26.59
   2  13   0  420.36   27.55
   2 -13   0  363.39   30.73
   2  13   0  396.63   29.52
  -2  13   0  398.03   26.22
   2  13   1  942.16   46.52
   2  13  -1  972.19   44.94
   2 -13   1  932.07   16.41
   2  13  -1 1034.64   36.31
   2  13   1 1035.73   42.05
   2  13  -1 1046.45   43.57
   2  13   1 1061.23   42.22
   2 -13   1  881.12   48.31
  -2  13  -1  954.75   41.21
   2  13   1  989.53   42.50
   2  13  -1 1015.35   44.79
  -2  13   1 1011.56   40.10
   2 -13  -1  851.17   44.67
   2  13   2  105.08   17.07
   2  13   2  139.41    7.91
   2  13  -2  109.87   14.59
   2  13  -2  134.98   12.43
   2  13   2  150.66   18.31
  -2 -13  -2  143.55   17.80
   2 -13   2  122.13   13.60
   2 -13  -2  157.62   20.24
   2  13   2  128.46   14.66
   2  13  -2  131.92   16.04
  -2  13   2  129.57   14.58
   2 -13  -2  122.28   17.28
  -2  13  -2  122.62   16.06
   2  13   2  125.09   16.05
   2  13  -2  139.96   18.05
   2 -13   2  100.94   17.64
   2  13   3   10.09    3.69
   2  13  -3   13.95    9.80
  -2  13   3   11.28    5.55
  -2 -13  -3   18.48    9.52
   2 -13  -3    5.50    6.79
   2 -13   3   12.51    5.30
   2  13  -3   14.75    4.90
   2  13   3   15.89    8.80
   2  13   3    6.92    4.66
   2  13  -3   14.36    6.99
  -2  13   3   10.50    3.95
  -2  13  -3    5.70    7.00
   2  13  -3   17.61   10.02
   2  13   3   13.22    7.31
   2 -13  -3    9.96    6.43
   2 -13   3    7.29    9.86
  -2  13   4   25.68    7.10
   2  13  -4   58.48   14.28
   2  13   4   23.68    4.78
   2  13  -4   49.19    6.78
   2 -13  -4   14.90    8.13
   2 -13   4   24.81    6.03
   2  13   4   36.75   11.00
  -2 -13  -4   31.27   10.89
   2  13   4   25.43    7.46
  -2  13   4   23.62    5.27
   2  13  -4   39.20   11.76
   2 -13  -4   21.42    6.82
   2  13   4   21.51    7.92
  -2  13  -4   21.70    9.43
   2  13   5  436.15   21.54
  -2  13   5  485.48   23.43
   2  13  -5  599.94   33.12
  -2 -13  -5  496.81   34.53
   2 -13  -5  456.13   33.64
  -2 -13  -5  522.63   25.41
   2 -13   5  481.49   18.25
   2  13   5  499.10   34.32
  -2  13   5  503.47   20.02
   2  13   5  499.43   27.25
   2  13  -5  497.64   33.40
  -2  13  -5  442.76   32.00
   2  13   5  444.81   24.45
   2  13   6  325.02   20.13
  -2  13   6  368.92   18.70
   2 -13  -6  361.73   31.37
   2 -13   6  327.83   11.30
  -2 -13  -6  360.84   30.82
  -2  13   6  365.75   15.07
   2  13   6  362.16   22.48
   2  13  -6  367.47   29.10
  -2  13  -6  327.47   28.67
   2  13   6  327.86   19.91
  -2  13  -7  935.08   27.92
   2  13   7  792.65   34.23
   2 -13  -7  963.30   50.19
  -2 -13  -7  981.82   51.22
   2  13   7  897.45   33.62
   2  13  -7  921.33   45.07
   2  13   7  863.66   28.41
  -2  13  -7  852.02   46.42
   2  13   8  269.96   21.41
   2  13  -8  325.93   13.07
  -2 -13  -8  319.95   24.15
   2 -13  -8  348.22   31.47
  -2 -13  -8  320.58   30.92
   2  13   8  299.80   17.53
   2  13  -8  317.98   28.05
  -2  13  -8  258.94   27.55
   2  13   8  290.15   14.78
   2  13   9  194.35   19.27
   2 -13  -9  253.98   27.64
  -2 -13  -9  262.45   28.67
  -2 -13  -9  250.66   22.35
   2  13  -9  241.68   13.38
   2  13   9  227.92   13.77
   2  13  -9  244.26   24.89
   2  13   9  220.61   10.91
  -2  13  -9  198.07   23.69
  -2 -13 -10   36.88    9.76
  -2 -13 -10   46.00   14.86
   2 -13 -10   49.88   15.06
   2  13  10   32.18    8.55
   2  13 -10   43.78    7.13
   2  13  10   32.25    3.21
   2  13 -10   40.48   11.75
  -2  13 -10   26.62   10.60
  -2 -13 -11   60.99   13.14
  -2 -13 -11   55.17   15.86
   2 -13 -11   56.53   14.39
   2  13 -11   52.22    8.28
   2  13 -11   46.92   13.40
  -2  13 -11   37.11   10.99
   2 -13 -12   45.96   13.89
  -2 -13 -12   42.62   11.38
   2  13 -12   38.77    7.88
  -2 -13 -12   41.75   14.71
   2  13 -12   47.67   13.07
  -2  13 -12   27.69   11.55
   2 -13 -13  599.12   43.55
  -2 -13 -13  612.19   46.90
   2  13 -13  589.10   29.58
  -2 -13 -13  594.11   40.73
   2  13 -13  547.36   39.50
  -2  13 -13  523.73   41.74
   2 -13 -14  180.95   24.99
  -2 -13 -14  194.73   27.38
  -2 -13 -14  193.23   24.63
   2  13 -14  190.38   18.31
  -2  13 -14  169.39   24.31
   2  13 -14  197.98   24.69
  -2 -13 -15  260.22   32.09
   2 -13 -15  269.13   30.70
  -2 -13 -15  250.85   28.72
   2  13 -15  264.18   22.35
  -2  13 -15  216.93   28.13
   2  13 -15  228.13   27.24
  -2 -13 -16   63.86   16.54
   2 -13 -16   70.12   16.79
  -2 -13 -16   58.44   16.82
  -2  13 -16   43.88   13.46
   2  13 -16   52.10   14.22
  -2 -13 -17   -2.02    9.24
  -2  13 -17   -4.13    9.69
   2  13 -17    5.86    7.41
  -2 -13 -18   -2.84   10.13
   2  14   0  267.18   25.57
   2  14   0  311.96   21.15
   2  14   0  317.75   24.68
   2 -14   0  295.45   28.18
   2  14   0  329.92   25.56
  -2  14   0  311.30   24.58
   2  14  -1  663.61   38.38
   2  14   1  602.31   38.85
   2  14  -1  678.89   28.68
   2  14   1  701.43   33.41
   2 -14  -1  735.38   36.72
   2  14   1  730.63   36.29
   2  14  -1  694.69   36.90
  -2  14   1  721.50   34.26
   2 -14  -1  611.59   37.02
   2 -14   1  552.19   40.78
  -2  14  -1  683.05   35.98
   2  14   1  700.46   34.61
   2  14  -1  678.55   36.79
   2  14  -2   91.43   14.38
   2  14   2   90.38   15.60
   2 -14  -2  157.32   19.96
   2  14  -2  119.37   11.75
   2  14   2  136.60   17.05
  -2 -14  -2  123.74   17.72
   2  14  -2  119.15   15.91
   2  14   2  119.35   14.83
   2  14  -2  129.41   17.22
   2 -14  -2  122.43   16.38
  -2  14   2  125.50   14.64
  -2  14   2  122.17   13.67
  -2  14  -2  114.79   16.31
   2 -14   2   92.63   18.08
   2  14   2  135.59   15.54
   2  14   3  149.07    9.55
   2  14   3   89.22   14.78
   2  14  -3  159.45   18.86
   2 -14  -3  150.68   18.64
   2  14  -3  151.05   12.02
   2  14   3  148.05   18.19
  -2 -14  -3  153.91   18.96
   2 -14   3  150.04   13.07
   2  14   3  132.77   15.33
   2  14  -3  143.22   17.93
   2 -14  -3  133.83   15.10
  -2  14   3  138.21   13.24
  -2  14  -3  138.34   17.64
   2  14   3  137.93   15.36
  -2  14   3  147.89   15.06
   2  14   4   -0.83    3.64
  -2  14   4    7.16    5.86
   2  14  -4   18.88   11.49
  -2 -14  -4    5.38    7.50
   2 -14   4   -1.70    4.23
   2 -14  -4    3.86    6.39
   2  14   4   11.81    8.93
   2  14   4    1.10    4.67
  -2  14   4   -3.74    3.35
   2  14   4    4.87    5.85
  -2  14  -4   -4.85    8.36
   2  14  -4    2.90    7.90
  -2  14   5    9.50    5.42
   2  14   5    6.06    3.73
   2 -14   5    8.78    3.12
   2 -14  -5   11.86    8.02
  -2 -14  -5    7.62    7.50
   2  14   5   13.69    6.09
  -2  14  -5    3.05    7.09
   2  14   5   14.55    6.04
   2  14  -5    9.85    7.90
  -2  14   5   10.51    3.60
  -2  14   6   80.14    9.54
   2  14   6   70.31    9.26
   2 -14  -6   82.25   15.59
  -2 -14  -6   68.45   14.90
   2 -14   6   68.96    5.69
  -2  14   6   70.70    7.37
   2  14   6   80.06   11.60
   2  14  -6   71.84   14.92
  -2  14  -6   57.67   13.87
   2  14   6   77.59    9.89
  -2  14  -7  194.01   14.02
   2  14   7  165.18   15.57
   2 -14  -7  211.91   23.77
  -2 -14  -7  202.67   24.12
  -2  14   7  201.68    9.08
  -2  14   7  163.69    8.14
   2  14   7  185.66   16.47
   2  14  -7  184.61   21.31
  -2  14  -7  178.59   22.19
   2  14   7  188.50   13.57
   2  14   8   63.27   10.34
  -2  14  -8  115.19    9.65
  -2 -14  -8   88.85   16.97
  -2 -14  -8   93.32   13.25
   2 -14  -8   96.50   17.56
   2  14   8   90.12   10.24
   2  14   8   86.11    8.37
   2  14  -8   95.68   16.44
  -2  14  -8   79.44   15.73
   2  14   9  206.36   19.61
   2 -14  -9  242.79   26.08
  -2 -14  -9  253.64   28.26
  -2 -14  -9  258.11   22.28
   2  14   9  231.80   14.29
   2  14  -9  268.31   26.06
  -2  14  -9  204.90   25.02
   2  14   9  241.65   11.66
  -2 -14 -10   69.34   12.83
  -2 -14 -10   69.85   15.95
   2  14 -10   65.04    7.56
   2 -14 -10   66.64   15.05
   2  14  10   37.79    9.36
   2  14 -10   65.35   14.30
  -2  14 -10   53.38   13.88
   2 -14 -11   32.16   11.02
  -2 -14 -11   29.66    9.51
   2  14 -11   26.27    5.89
  -2 -14 -11   33.23   13.61
   2  14 -11   27.66   11.14
  -2  14 -11   14.41    8.62
   2 -14 -12   -3.76    8.41
  -2 -14 -12    8.13    9.02
  -2 -14 -12    4.81    7.50
   2  14 -12   27.16   10.03
  -2  14 -12   -1.34    9.09
  -2 -14 -13   93.31   16.73
  -2 -14 -13  107.02   20.81
   2 -14 -13   92.21   17.57
  -2  14 -13   83.25   17.41
   2  14 -13  106.00   19.22
   2 -14 -14   63.07   15.91
  -2 -14 -14   65.32   17.79
  -2 -14 -14   41.69   12.34
  -2  14 -14   45.21   13.82
   2  14 -14   48.75   13.91
  -2 -14 -15  321.37   36.23
   2 -14 -15  296.71   32.54
  -2 -14 -15  285.71   30.24
   2  14 -15  271.19   29.80
  -2  14 -15  278.93   32.03
  -2 -14 -16   78.39   18.07
   2 -14 -16   89.42   18.48
  -2 -14 -16   89.75   20.19
  -2  14 -16   62.69   16.66
   2  14 -16   74.92   16.83
  -2 -14 -17  112.32   20.94
  -2 -14 -18    3.22    8.62
   2  15   0  412.87   32.08
   2  15   0  452.56   25.22
   2 -15   0  494.54   28.61
   2  15   0  480.46   31.57
   2  15   0  462.21   29.63
   2 -15   0  450.95   34.27
  -2  15   0  494.54   30.42
   2  15   1  272.96   27.33
   2  15  -1  297.26   26.71
   2  15  -1  305.61   19.41
   2  15   1  289.93   21.15
   2 -15  -1  357.85   25.52
   2  15   1  290.25   24.08
   2  15  -1  298.71   25.13
  -2  15   1  343.94   25.39
  -2  15   1  301.21   23.62
   2 -15  -1  312.29   26.87
   2  15   1  332.78   24.81
   2 -15   1  292.21   29.14
   2  15  -1  307.69   24.28
  -2  15  -1  298.58   24.50
   2  15  -2  131.75   17.68
   2  15   2  114.53   18.28
   2 -15  -2  172.28   19.16
   2  15  -2  148.18   12.87
   2  15   2  135.40   15.96
   2  15   2  130.53   16.08
   2 -15  -2  135.56   16.75
   2  15   2  148.38   16.46
  -2  15   2  141.01   16.27
   2  15  -2  136.71   18.04
  -2  15  -2  133.20   17.23
  -2  15   2  145.86   15.37
  -2  15   3    4.31    6.00
   2  15  -3   -6.59   10.02
   2  15   3  -12.42   11.92
   2 -15   3   -4.20    4.57
  -2 -15  -3    8.27    8.35
   2  15   3    6.75    5.69
   2 -15  -3   16.00    8.20
   2  15   3   -0.61    4.60
   2  15   3    6.24    5.65
   2  15  -3    7.49    7.49
   2 -15  -3   -3.96    5.61
  -2  15  -3   -7.28    8.10
  -2  15   3   -3.05    3.70
  -2  15   4   35.71    8.72
   2  15  -4   53.04   13.47
   2  15   4   43.86    6.75
   2 -15   4   33.68    6.32
  -2 -15  -4   40.31   11.84
   2 -15  -4   41.88   10.89
   2  15   4   29.83    8.15
   2  15   4   40.96    8.74
  -2  15   4   36.67    7.20
   2  15  -4   38.31   11.29
  -2  15  -4   42.16   10.69
   2  15  -5  212.23   22.67
  -2  15   5  167.28   15.01
   2  15   5  153.74   12.88
   2 -15  -5  153.18   19.76
  -2 -15  -5  159.88   20.84
   2 -15   5  153.69   10.58
  -2  15   5  158.69   13.07
   2  15   5  152.38   16.88
   2  15  -5  150.18   19.39
   2  15   5  156.36   14.27
  -2  15  -5  148.42   19.65
  -2  15   6  473.07   23.70
   2  15   6  440.02   23.03
  -2  15  -6  415.86   23.72
  -2 -15  -6  462.21   35.34
   2 -15  -6  425.94   31.98
  -2  15   6  446.11   19.52
   2  15   6  456.64   27.44
  -2  15  -6  405.77   32.50
   2  15   6  417.22   21.10
   2  15  -6  439.25   31.80
  -2  15  -7  249.44   17.02
   2  15   7  237.31   18.64
   2 -15  -7  241.99   25.40
  -2 -15  -7  256.72   27.41
   2  15   7  214.81   18.56
  -2  15   7  207.10   10.50
  -2  15   7  244.18   11.31
   2  15  -7  246.62   25.10
   2  15   7  220.89   14.57
  -2  15  -7  223.99   25.16
  -2 -15  -8  584.86   41.33
   2 -15  -8  542.30   37.37
  -2 -15  -8  551.64   30.04
   2  15   8  515.87   28.81
  -2  15  -8  637.44   22.39
   2  15  -8  528.52   36.54
   2  15   8  529.60   20.17
  -2  15  -8  511.73   38.36
  -2 -15  -9   47.04   10.59
   2 -15  -9   46.62   12.97
  -2 -15  -9   48.69   14.52
   2  15   9   29.96    8.43
   2  15  -9   40.47   13.02
  -2  15  -9   32.21   10.94
   2  15   9   36.71    5.05
   2 -15 -10   58.11   13.93
  -2 -15 -10   68.09   12.62
  -2 -15 -10   67.42   15.85
   2  15 -10   64.91   14.99
  -2  15 -10   47.19   13.92
   2 -15 -11   89.28   16.74
  -2 -15 -11   88.31   14.49
  -2 -15 -11  107.98   19.93
   2  15 -11  106.06   17.86
  -2  15 -11   78.16   16.65
  -2 -15 -12  100.25   16.98
  -2 -15 -12  106.51   20.94
   2 -15 -12   88.69   16.83
  -2  15 -12   84.72   17.76
   2  15 -12   97.35   18.44
  -2 -15 -13  185.56   27.27
  -2 -15 -13  186.52   23.14
   2 -15 -13  185.13   25.50
  -2  15 -13  163.00   24.34
   2  15 -13  174.29   23.89
  -2 -15 -14  294.71   34.63
   2 -15 -14  280.48   31.22
  -2 -15 -14  268.62   28.57
  -2  15 -14  228.60   29.27
   2  15 -14  275.86   29.43
  -2 -15 -15   57.35   15.66
   2 -15 -15   65.87   16.76
  -2 -15 -15   61.38   17.35
  -2  15 -15   42.15   14.27
   2  15 -15   53.15   14.75
  -2 -15 -16   94.34   18.73
  -2 -15 -17   12.87    9.87
  -2 -15 -18    2.04    9.13
   2  16   0   53.62   10.36
   2 -16   0   37.41   11.81
  -2  16   0   31.59   11.13
   2  16   0   45.77   12.07
  -2  16   0   23.35   10.73
   2  16  -1  579.08   38.74
   2  16   1  555.38   38.06
   2  16  -1  605.73   28.06
   2  16   1  581.93   29.94
   2 -16  -1  599.25   32.36
   2 -16   1  634.49   30.20
   2  16   1  592.54   35.55
  -2  16  -1  617.50   35.41
  -2  16   1  646.25   36.26
   2 -16  -1  555.24   35.63
  -2  16   1  607.24   33.82
   2  16   1  597.80   31.62
   2  16  -1  597.74   33.40
  -2  16   2   23.68    9.27
   2  16   2   11.14    9.52
   2  16  -2   19.76   10.44
   2  16   2   43.73   10.02
   2  16   2   19.68    8.21
  -2  16   2   14.31    6.43
   2  16   2   51.36   11.56
   2  16  -2   30.47   10.47
  -2  16  -2   12.53    7.74
   2 -16  -2   34.95   11.19
   2  16   3  108.92   17.46
   2  16  -3  169.75   20.76
   2 -16  -3  160.63   18.19
   2  16   3  156.99   17.90
   2  16   3  164.37   16.25
  -2  16   3  153.33   15.37
  -2  16   3  169.72   16.77
  -2  16  -3  143.81   18.97
   2  16  -3  153.62   18.60
   2  16   4  -11.89   11.11
  -2  16   4   14.54    6.50
   2  16  -4   26.41   11.68
   2 -16   4   13.13    4.20
  -2 -16  -4   24.89   10.07
   2 -16  -4   26.54    9.06
   2  16   4   10.84    5.55
  -2  16   4   14.54    5.53
  -2  16  -4    5.06    6.68
   2  16   4   22.96    7.57
   2  16  -4   26.75   10.59
   2  16   5    5.41    8.81
   2  16  -5   59.37   15.29
  -2  16   5   30.09    7.49
   2 -16   5   32.32    5.53
  -2 -16  -5   34.14   11.70
   2 -16  -5   26.98    8.88
   2  16   5   29.38    8.44
  -2  16   5   27.09    6.09
   2  16  -5   34.12   11.24
   2  16   5   33.39    7.58
  -2  16  -5   28.46    9.87
  -2  16  -6  149.46   15.06
  -2  16   6  160.59   14.35
  -2 -16  -6  166.67   21.99
   2 -16  -6  162.00   19.94
   2  16   6  163.49   17.13
   2  16  -6  163.17   20.26
   2  16   6  153.71   13.48
  -2  16  -6  146.41   20.38
  -2 -16  -7  229.94   26.21
   2 -16  -7  211.76   23.55
  -2  16  -7  239.86   17.78
   2  16   7  220.62   14.99
  -2  16  -7  240.76   26.17
   2  16  -7  221.25   23.76
  -2 -16  -8  115.00   19.99
  -2 -16  -8  118.70   14.76
   2 -16  -8   89.24   16.32
  -2  16  -8  103.35   18.12
   2  16  -8  107.34   17.30
   2  16   8  103.83    9.61
  -2 -16  -9  295.93   23.04
  -2 -16  -9  299.98   30.84
   2 -16  -9  279.87   27.54
   2  16  -9  278.67   27.57
  -2  16  -9  291.86   29.69
  -2 -16 -10   29.84   12.01
   2 -16 -10   28.45   10.17
  -2 -16 -10   34.53    9.24
  -2  16 -10   21.73    9.34
   2  16 -10   38.97   11.77
  -2 -16 -11   11.66    8.43
  -2 -16 -11   10.18    7.20
   2 -16 -11   -1.08    7.99
   2  16 -11   10.32    8.14
  -2  16 -11   -4.46    9.80
  -2 -16 -12    2.13    6.04
   2 -16 -12   -3.11    7.92
  -2 -16 -12   -1.73    8.00
  -2  16 -12   -7.00   11.06
   2  16 -12    1.49    7.50
  -2 -16 -13  119.55   18.18
   2 -16 -13  105.15   18.99
  -2 -16 -13  125.46   22.87
  -2  16 -13  102.48   19.29
   2  16 -13  105.60   19.89
  -2 -16 -14   57.87   13.45
  -2 -16 -14   62.52   18.49
   2 -16 -14   69.07   16.40
  -2  16 -14   49.55   15.28
   2  16 -14   67.87   16.46
  -2 -16 -15  272.75   28.75
  -2 -16 -16   57.43   14.39
  -2 -16 -17   92.69   18.88
   2  17   0  154.26   15.85
   2 -17   0  145.99   15.76
   2  17   0  113.95   18.56
   2  17   0  141.57   16.83
  -2  17   0  159.51   18.43
   2 -17   1   10.66    5.97
   2  17   1   23.00    8.36
   2 -17  -1   16.18    8.08
   2  17  -1   -3.04    9.36
  -2  17   1    7.50    6.71
   2  17   1    0.51   12.07
  -2  17  -1    0.22    5.71
  -2  17   1    4.63    5.69
   2  17  -1   21.63    9.42
   2  17   1   20.70    8.39
   2  17  -2   50.29   13.45
  -2  17  -2   66.05   12.56
   2  17   2   44.70   11.34
   2 -17  -2   57.56   11.11
   2  17   2   63.44   12.23
  -2  17   2   67.58   12.30
  -2  17   2   75.54   12.60
   2  17  -2   65.04   13.11
   2  17   2   75.19   12.13
   2  17  -3   29.85   12.89
   2  17   3   14.75    9.80
  -2  17   3   23.13    8.32
   2 -17  -3   18.85    7.27
   2  17   3   14.88    6.58
  -2  17   3   18.65    6.48
   2  17  -3   20.73    8.74
  -2  17  -3    7.02    6.59
   2  17   3   23.39    7.85
   2  17   4   -8.06   12.19
   2  17  -4   24.35   12.11
  -2  17   4    7.83    5.78
   2 -17  -4    4.74    5.78
   2 -17   4   11.40    4.35
   2  17   4    1.93    4.75
   2  17  -4   20.55    9.22
  -2  17  -4   -1.39    7.59
   2  17   4    6.44    5.24
   2 -17  -5   25.88    7.84
  -2 -17  -5   36.58   11.63
  -2  17  -5   23.75    6.59
   2  17   5   16.13    9.73
  -2  17   5   38.33    8.88
   2  17   5   31.40    7.36
  -2  17  -5   32.47   10.54
   2  17  -5   45.62   12.42
   2 -17  -6  148.19   19.28
  -2 -17  -6  174.49   22.60
   2  17   6  145.86   22.37
  -2  17  -6  158.28   16.06
  -2  17   6  176.32   15.88
   2  17  -6  151.98   20.32
   2  17   6  161.12   14.04
  -2  17  -6  160.23   21.34
  -2 -17  -7   37.07   13.08
   2 -17  -7   17.36    8.08
   2  17  -7   28.27   10.63
   2  17   7   21.02    5.46
  -2  17  -7   21.76    9.15
   2 -17  -8   65.10   13.94
  -2 -17  -8  103.96   19.39
   2  17  -8   77.73   15.93
  -2  17  -8   76.36   16.57
  -2 -17  -9   -2.05    5.14
  -2 -17  -9   -1.81    7.74
   2 -17  -9   -2.55    6.17
  -2  17  -9   -5.38    7.59
   2  17  -9    3.11    7.87
   2 -17 -10   27.18   10.23
  -2 -17 -10   37.76   12.94
  -2 -17 -10   37.35    9.45
  -2  17 -10   27.59   10.50
   2  17 -10   39.38   12.64
   2 -17 -11   -1.23    8.49
  -2 -17 -11    1.77    5.76
  -2 -17 -11   10.11   10.12
  -2  17 -11   -2.88    8.80
   2  17 -11    3.56    6.85
  -2 -17 -12  182.70   20.97
  -2 -17 -12  215.81   28.48
   2 -17 -12  188.08   24.43
  -2  17 -12  183.47   25.89
   2  17 -12  173.75   24.24
   2 -17 -13   -0.64    7.67
  -2 -17 -13    5.17    9.19
   2  18   0   15.10   10.17
  -2  18   0   20.38    8.79
   2  18   0   34.77   10.26
   2 -18  -1  277.88   22.09
   2 -18   1  287.99   20.59
   2  18  -1  266.21   27.98
   2  18   1  263.26   28.42
  -2  18  -1  296.61   25.51
   2  18  -1  257.23   23.18
   2  18   1  268.05   22.09
  -2  18   1  289.75   24.46
   2 -18   2    3.09    4.20
   2  18   2    0.42    8.81
   2  18  -2   -5.20    9.58
  -2  18   2   26.18    9.23
  -2  18  -2   -2.88    7.73
   2  18   2   23.38    8.24
   2  18  -2    1.78    6.22
   2 -18  -3   13.50    5.84
  -2  18  -3   13.15    6.77
  -2  18   3   27.45    8.44
   2  18   3    3.23   11.77
   2  18  -3   31.97   12.34
   2  18  -3   18.75    8.36
   2  18   3   18.79    6.16
   2 -18  -4    8.80    5.84
  -2  18  -4    9.50    7.08
   2  18  -4   40.92   14.51
   2  18   4    7.27   11.24
  -2  18   4   19.55    7.93
   2  18  -4   13.56    7.78
   2  18   4   11.86    5.73
   2 -18  -5  116.93   16.54
   2  18  -5  170.05   23.28
  -2  18  -5  130.43   16.03
   2  18   5  120.72   20.39
  -2  18   5  131.56   15.34
   2  18   5  132.71   13.78
   2  18  -5  120.96   17.60
  -2  18  -5  120.10   18.23
  -2 -18  -6   47.23   13.94
   2 -18  -6   48.07   11.67
   2  18   6   23.77   10.43
   2  18  -6   46.07   13.09
  -2  18  -6   35.83   10.96
   2  18   6   50.06    8.68
   2 -18  -7  311.09   28.81
  -2 -18  -7  322.57   31.13
   2  18   7  267.89   31.39
  -2  18  -7  319.70   30.82
   2  18  -7  323.47   29.41
   2 -18  -8   52.39   13.01
  -2 -18  -8   78.80   17.18
   2  18   8   41.79   12.92
  -2  18  -8   52.41   13.31
   2  18  -8   57.31   13.83
  -2 -18  -9  186.02   24.72
   2 -18  -9  180.86   22.84
   2  18   9  159.15   25.14
  -2  18  -9  197.19   24.99
   2  18  -9  196.63   24.17
   2 -18 -10   -1.48    8.82
  -2 -18 -10    7.00    8.43
  -2  18 -10   -7.96    9.86
   2  18 -10    4.78    7.30
   2 -18 -11   -2.49    9.37
  -2 -18 -11   -2.39    9.05
   2  18  11  -19.96   15.21
  -2  18 -11  -14.35   13.21
   2  18 -11   -2.97    8.66
  -2 -18 -12    2.31    9.33
   2 -18 -12   -6.21    8.62
   2 -19   0  284.81   22.19
   2  19   0  250.33   28.76
   2  19   0  246.47   22.14
  -2  19   0  253.46   24.36
   2 -19   1  351.78   23.41
   2 -19  -1  378.77   25.90
   2  19   1  324.17   32.32
   2  19  -1  311.68   31.20
  -2  19   1  339.74   26.78
   2  19  -1  304.80   25.26
   2  19   1  322.49   25.03
  -2  19  -1  310.19   26.83
   2  19  -2  101.87   19.38
   2  19   2   92.69   18.37
  -2  19   2  122.56   16.86
  -2  19  -2   86.11   15.20
   2  19  -2   78.85   13.92
   2  19   2  116.34   14.59
   2 -19  -3   45.45   10.47
  -2  19  -3   20.13    9.04
   2  19  -3   28.23   12.61
   2  19   3   15.26    9.43
  -2  19   3   42.19   10.40
   2  19  -3   34.37   10.69
   2  19   3   39.38    8.79
   2 -19  -4    5.41    5.10
  -2  19  -4   11.11    7.97
   2  19   4  -16.58   14.81
  -2  19  -4    6.37    6.91
   2  19  -4   32.12   14.09
  -2  19   4    7.98    6.47
   2  19   4   -0.20    4.64
   2  19  -4    6.75    7.38
   2 -19  -5  150.77   19.40
   2  19  -5  216.12   27.16
   2  19   5  138.49   22.76
  -2  19  -5  163.46   21.81
   2  19  -5  162.24   20.86
   2  19   5  161.13   15.36
   2 -19  -6  145.83   19.44
   2  19   6  119.62   21.53
  -2  19  -6  156.64   21.47
   2  19  -6  161.93   21.50
   2 -19  -7  342.59   30.42
   2  19   7  299.62   33.95
   2  19  -7  344.93   31.23
  -2  19  -7  366.09   33.17
  -2 -19  -8  124.13   21.05
   2 -19  -8  128.11   20.01
   2  19   8  122.01   22.77
  -2  19  -8  132.07   20.78
   2  19  -8  125.17   20.23
  -2 -19  -9   53.52   16.50
   2 -19  -9   56.68   13.79
   2  19   9   45.87   14.59
  -2  19  -9   39.35   11.94
   2  19  -9   62.68   15.42
   2 -19 -10    7.09    7.10
  -2 -19 -10   13.71    9.32
  -2  19 -10    6.10    7.52
   2  19 -10   26.05   12.29
   2 -19 -11   87.45   17.59
  -2 -19 -11   93.07   19.49
   2 -20   0   95.82   13.47
   2  20   0   68.94   17.13
  -2  20   0   56.97   12.79
   2  20   0   43.69   10.46
   2 -20  -1  306.50   24.09
   2  20  -1  293.91   30.69
   2  20   1  267.97   30.60
   2  20   1  294.90   24.09
  -2  20  -1  293.19   27.25
   2  20  -1  293.19   25.44
  -2  20   1  310.91   25.89
  -2  20   2   43.42   10.68
  -2  20  -2   -5.96    7.68
   2  20  -2    2.19    9.56
   2  20   2   31.01   12.42
   2  20   2   45.90    9.88
   2  20  -2    9.80    7.53
   2 -20  -3   62.72   11.88
  -2  20   3   66.18   12.56
  -2  20  -3   59.40   13.38
  -2  20  -3   58.59   12.65
   2  20   3   29.76   11.10
   2  20  -3   77.41   17.92
   2  20   3   60.71   11.13
   2  20  -3   81.88   14.94
   2 -20  -4   13.20    7.22
   2  20   4  -10.19   13.15
  -2  20  -4   -1.55    7.56
   2  20  -4    5.29    6.92
   2 -20  -5   34.14    9.54
   2  20   5    9.01   10.00
  -2  20  -5   32.12   10.66
   2  20  -5   39.04   11.64
   2 -20  -6   11.54    7.35
   2  20   6  -13.31   13.37
  -2  20  -6   14.62    7.93
   2  20  -6   10.27    7.74
   2 -20  -7  266.71   27.33
   2  20   7  272.20   32.60
  -2  20  -7  288.72   30.03
   2  20  -7  297.81   30.00
   2 -20  -8    2.14    6.52
  -2  20  -8   -3.77   10.79
   2  20   8   -3.22   11.36
   2  20  -8    6.60    8.98
   2 -20  -9  177.62   23.34
   2 -20 -10    7.46    7.49
   2  21   0  386.68   37.36
  -2  21   0  410.61   31.14
   2  21   0  356.75   29.07
   2  21  -1   85.07   19.32
   2  21   1  138.83   23.05
  -2  21   1  127.96   18.33
   2  21   1  117.17   15.88
  -2  21  -1   85.44   16.12
   2  21  -1   79.85   14.41
   2 -21  -2  137.75   17.76
   2  21  -2  127.18   22.68
  -2  21  -2  112.76   18.36
   2  21   2  125.29   22.22
  -2  21  -2  126.27   18.70
   2  21  -2  126.02   18.09
   2  21   2  132.78   16.74
   2 -21  -3   32.99    8.92
   2  21  -3   29.48   15.11
   2  21   3    4.51   13.26
  -2  21  -3   -2.26    6.91
   2  21  -3   -0.20    5.79
   2 -21  -4   24.57    9.22
   2  21   4   -8.40   13.51
  -2  21  -4   13.66    9.15
   2  21  -4   21.78    9.94
   2 -21  -5   51.31   11.77
   2  21   5   27.47   11.87
  -2  21  -5   58.13   14.05
   2  21  -5   56.46   13.82
   2 -21  -6  208.30   23.90
   2  21   6  191.29   26.93
  -2  21  -6  234.67   27.21
   2  21  -6  209.23   25.51
   2 -21  -7  119.01   18.94
  -2  21  -7  117.56   19.73
   2 -21  -8  264.90   28.63
   2 -21  -9   45.23   12.88
  -2  22   0   50.48   13.45
   2  22   0   59.80   17.80
   2  22   0   37.94   10.82
   2  22  -1  227.14   30.24
   2  22   1  192.73   28.04
   2  22   1  206.43   22.04
   2  22  -1  209.82   23.00
  -2  22  -1  220.60   24.22
  -2  22  -2   12.94    8.44
   2  22  -2   12.56    7.44
   2  22   3    5.60   10.29
  -2  22  -3   26.67   10.55
   2  22  -3   10.59    7.42
  -2  22  -4    7.07    6.39
   2  22   4   -7.77   13.41
   2  22  -4    9.60    7.55
   2 -22  -5   38.32   11.03
  -2  22  -5   48.81   13.27
   2  22  -5   48.43   13.03
   2 -22  -6    2.46    6.68
   2 -22  -7  157.32   21.85
   2  23   0   49.48   17.45
   2  23   1   42.32   15.20
   2  23  -1   31.06   10.78
   2  23   2    6.06   10.30
  -2  23  -2   -1.22    7.09
   2  23  -2    7.62    6.96
  -2  23  -3   13.79    9.20
   2  23   3   -0.69   13.75
   2  23  -3    1.68    6.30
   3   0   0    5.80    4.25
   3   0   1   -1.13    4.73
   3   0  -1   -0.41    3.82
  -3   0   1   -4.96    4.65
   3   0  -2 2040.00   36.79
   3   0   2 1988.77   39.30
  -3   0   2 2008.48   35.76
  -3   0  -3   12.30    6.63
   3   0   3   -2.78    4.74
   3   0  -3    1.42    2.72
  -3   0   3    1.15    2.64
   3   0   3    5.93    4.70
   3   0   3   11.49    6.42
  -3   0  -4 9860.19   84.02
   3   0   4 8843.30   78.73
   3   0   4 9999.00   95.10
  -3   0   4 9023.27   72.58
   3   0   5    1.88    2.95
  -3   0  -5   -9.02    5.62
   3   0   5   -2.38    5.43
   3   0  -5   -1.53    2.83
  -3   0  -5    2.80    3.61
  -3   0   5    2.67    2.34
  -3   0   6 1457.50   42.14
   3   0   6 1367.52   32.63
   3   0   6 1618.84   43.64
   3   0   6 1370.37   33.39
   3   0  -6 1428.96   33.06
  -3   0  -6 1368.03   35.07
   3   0   6 1535.84   33.42
  -3   0   6 1573.73   33.99
  -3   0  -7   -3.51    4.48
   3   0   7    5.24    5.08
  -3   0   7    5.47    6.63
   3   0   7   -1.36    3.57
   3   0   7    0.08    2.62
  -3   0  -7    2.49    3.89
   3   0  -7   -0.18    2.82
   3   0  -7    0.16    3.96
  -3   0  -8  841.87   27.90
  -3   0   8  750.86   37.06
   3   0   8  761.97   27.00
   3   0  -8  847.95   29.53
   3   0   8  798.92   28.82
   3   0  -8  871.91   28.80
   3   0  -8  854.10   32.48
   3   0   8  880.09   27.35
   3   0   9   -3.50    4.46
   3   0  -9    2.20    5.31
  -3   0  -9   -1.80    4.22
  -3   0   9    6.38    7.95
   3   0   9   -1.21    5.19
   3   0  -9    0.51    3.35
   3   0   9    1.53    3.27
   3   0  -9   -3.62    7.08
   3   0  10 1953.96   46.95
  -3   0 -10 2135.08   65.74
  -3   0  10 1589.29   61.74
   3   0  10 1992.57   54.51
   3   0 -10 1988.38   55.07
   3   0 -10 2051.65   48.41
   3   0 -10 1726.87   55.54
   3   0  10 1991.04   45.12
  -3   0 -11   -0.70    8.33
   3   0  11    2.91    5.20
   3   0 -11   14.06   10.31
  -3   0  11   -3.49    9.26
   3   0  11   -3.09    7.05
   3   0 -11    1.85    3.72
   3   0  11    0.39    4.02
   3   0 -11    0.15    6.90
   3   0  12 1924.32   71.16
  -3   0 -12 2070.54   71.02
   3   0 -12 2074.25   52.73
   3   0  12 1916.87   51.40
  -3   0 -13   -3.30    9.11
   3   0  13   -3.72   11.58
   3   0 -13   -6.89   10.99
   3   0  13    8.14    7.82
   3   0 -13    0.30    3.91
  -3   0 -14  108.77   19.46
   3   0 -14  104.78   18.64
   3   0  14   80.47   18.83
  -3   0 -14  125.88   13.58
   3   0 -14  131.13   14.33
   3   0  14  140.51   17.75
  -3   0 -15   -0.95    8.95
   3   0 -15    0.92    6.80
   3   0  15   -2.20    9.36
  -3   0 -15   -4.32    6.01
   3   0 -15    3.19    4.07
   3   0  15    8.51    8.83
   3   0 -16  759.71   43.60
  -3   0 -16  763.05   36.50
  -3   0 -16  775.45   50.71
   3   0  16  740.14   36.02
   3   0 -16  744.86   30.54
   3   0  16  813.01   51.50
   3   0 -16  734.16   35.33
  -3   0 -17    1.89    8.47
   3   0 -17   -0.05    5.61
  -3   0 -17   -4.27    6.82
   3   0  17   -2.65    6.69
   3   0  17  -18.58   14.00
   3   0 -17    2.39    4.24
   3   0 -17    1.01    3.72
  -3   0 -18  943.10   59.57
   3   0  18  924.98   41.81
   3   0 -18  881.41   45.32
  -3   0 -18  922.97   44.87
   3   0 -18  902.46   34.86
   3   0  19    4.28    7.57
  -3   0 -19  -10.67   10.94
   3   0 -19    7.29    6.75
  -3   0 -19    5.93    7.70
   3   0 -19    2.75    4.55
  -3   0 -20  147.39   20.09
  -3   0 -20  162.41   26.90
   3   0 -20  131.37   18.29
  -3   0 -21   14.02    9.92
  -3   0 -21    3.95   10.01
   3   0 -21   12.14    5.96
   3   0 -22   75.43   14.39
  -3   1   0    6.02    4.68
   3  -1   0   -2.94    4.54
   3   1   0    0.40    3.42
   3  -1  -1    9.17    4.36
   3   1  -1   -0.58    3.78
   3  -1   1    3.76    3.68
   3   1   1    5.12    4.79
  -3   1   1    1.19    3.65
   3  -1   2 1107.58   26.94
  -3  -1  -2 1182.84   29.72
  -3   1   2  984.39   24.66
   3  -1  -2  984.19   24.70
   3   1   2  982.62   27.81
  -3  -1   2 1093.03   26.32
   3  -1   2 1112.69   27.51
   3   1  -2 1035.35   26.68
   3   1   3  453.78   21.87
   3  -1   3  401.30   16.62
  -3  -1  -3  401.14   18.15
   3   1   3  409.14   18.25
   3  -1   3  378.49   19.16
  -3   1   3  380.03   15.18
   3  -1  -3  344.57   15.20
  -3  -1  -3  360.09   17.50
  -3  -1   3  407.93   16.13
   3   1   3  360.73   17.21
   3   1  -3  386.97   16.34
  -3  -1  -4 1222.37   31.39
  -3   1  -4 1076.26   26.97
  -3   1  -4 1184.42   29.93
   3  -1   4 1203.00   28.97
   3   1  -4 1350.17   32.77
   3   1   4 1053.94   30.96
   3  -1   4 1225.81   34.56
   3   1   4 1290.61   33.98
   3   1  -4 1125.08   28.53
   3  -1  -4 1030.34   25.37
  -3  -1  -4 1142.65   31.44
  -3   1   4 1130.04   24.59
   3   1   4 1130.73   29.60
  -3  -1   4 1220.22   27.62
  -3   1  -5  285.18   13.68
  -3   1  -5  331.87   16.62
   3   1   5  306.46   16.70
   3   1   5  326.67   15.22
   3   1   5  354.44   19.41
   3  -1   5  376.50   20.15
   3   1  -5  374.23   19.27
  -3   1  -5  338.64   20.11
   3   1   5  326.54   16.02
  -3  -1  -5  303.07   17.28
   3   1  -5  344.16   16.72
   3  -1  -5  283.28   13.47
   3  -1   5  348.40   15.89
  -3  -1   5  342.70   15.60
  -3   1   5  317.58   13.30
   3  -1   6   33.09    5.71
   3   1   6   35.89    5.49
  -3   1  -6   29.75    5.47
  -3   1   6   36.65    8.38
   3   1  -6   27.16    6.49
   3   1   6   33.00    6.29
  -3   1  -6   38.27    9.14
   3  -1   6   28.99    5.89
   3   1   6   38.81    6.27
   3  -1   6   38.24    6.05
  -3  -1  -6   36.16    6.35
   3  -1  -6   31.41    4.92
   3   1  -6   35.57    6.43
  -3   1   6   34.11    4.96
   3  -1   7   52.30    8.64
  -3   1  -7   26.61    5.37
  -3   1   7   37.97    9.85
   3   1  -7   22.73    5.70
  -3  -1   7   31.28    8.41
   3   1   7   23.63    6.22
  -3   1  -7   32.00    8.29
   3  -1  -7   59.01    9.34
   3   1   7   35.79    6.39
   3  -1   7   33.23    5.77
   3  -1  -7   32.46    5.15
  -3  -1  -7   36.49    6.96
   3   1  -7   31.12    6.24
   3   1   7   31.91    5.83
   3  -1   7   32.79    5.97
   3   1  -7   27.91    6.68
  -3  -1   8  227.18   20.12
  -3   1  -8  217.06   14.73
   3   1   8  204.57   15.64
  -3   1   8  212.03   20.17
   3  -1   8  252.13   15.02
   3  -1   8  222.02   14.78
   3   1  -8  254.35   15.76
   3  -1  -8  238.11   16.98
   3   1   8  220.53   15.76
   3   1  -8  252.68   17.17
  -3  -1  -8  247.65   15.93
   3  -1  -8  223.96   13.34
   3   1   8  235.37   14.14
   3   1  -8  205.59   18.61
   3  -1  -8  223.96   15.88
   3  -1   8  248.44   15.04
  -3   1   9   10.30    7.67
  -3  -1   9   17.48    8.40
   3  -1   9   19.12    6.50
   3   1   9   -5.21    8.10
  -3   1  -9   13.48    7.68
   3   1   9    6.82    3.44
   3  -1   9    9.32    3.53
   3   1  -9   26.71    7.55
   3  -1  -9   19.96    7.57
  -3  -1  -9   12.07    5.10
   3   1  -9   12.97    5.35
   3   1   9   15.41    4.68
   3  -1  -9   10.17    3.75
   3  -1  -9    7.65    5.85
   3   1  -9    9.26    6.64
   3  -1   9   14.25    4.76
  -3  -1  10  194.82   23.21
   3   1  10  220.83   17.08
  -3   1  10  215.58   23.41
   3  -1  10  258.22   16.10
   3   1  10  250.91   20.26
  -3   1 -10  257.07   23.39
   3  -1  10  241.26   18.75
   3   1 -10  262.27   20.52
   3  -1 -10  253.56   22.09
   3  -1 -10  238.19   15.19
   3   1  10  251.27   15.69
   3   1 -10  266.12   19.68
   3  -1 -10  215.31   18.93
   3   1 -10  216.64   21.93
   3  -1  10  239.76   16.91
  -3  -1  11  111.97   18.74
  -3   1  11  105.95   19.39
  -3  -1 -11  150.45   19.77
  -3   1 -11  184.22   20.35
   3  -1  11  146.92   13.52
   3   1  11  153.10   18.30
   3  -1  11  159.53   17.27
   3   1 -11  160.42   19.22
   3  -1 -11  174.10   21.21
   3  -1 -11  158.70   13.13
   3   1 -11  178.03   16.63
   3  -1  11  154.93   14.49
   3  -1 -11  133.80   14.97
   3   1  11  163.44   13.90
   3   1 -12   19.59   12.74
  -3   1 -12   15.69   10.07
  -3  -1 -12   22.41   10.32
   3   1  12   22.24    9.77
   3  -1  12   24.62   10.46
   3  -1 -12   28.31   12.83
   3  -1  12   23.98    7.50
  -3  -1  12   19.34   11.07
  -3   1  12   15.63   11.33
   3   1 -12   30.95    8.72
   3   1  12   21.98    6.80
   3  -1 -12   26.74    6.24
   3  -1 -12   22.04    7.45
   3  -1  12   30.48    9.43
  -3  -1 -13  182.05   23.96
  -3   1 -13  196.98   22.84
  -3   1 -13  190.50   17.04
   3  -1  13  185.53   15.67
   3   1 -13  127.99   20.41
   3  -1 -13  129.93   21.64
   3   1  13  152.51   24.47
   3  -1  13  163.88   24.08
  -3  -1 -13  199.91   17.91
   3  -1 -13  184.28   15.24
   3   1 -13  207.20   19.42
   3  -1  13  206.31   20.23
   3   1  13  196.57   17.65
  -3   1 -14   21.90    6.79
  -3  -1 -14   10.83   11.02
  -3   1 -14   26.49    9.75
   3  -1  14   13.82   11.37
   3   1  14    3.32   12.30
   3  -1 -14   30.85   13.15
   3   1 -14   13.19    8.25
  -3  -1 -14   27.30    8.55
   3  -1 -14   23.26    6.29
   3   1 -14   20.25    7.15
   3  -1  14   32.27   11.33
   3   1  14   34.51   10.55
   3   1 -14   30.48    8.69
  -3   1 -15   74.82   11.17
   3   1  15   73.15   12.77
  -3  -1 -15   68.02   16.08
   3  -1  15   82.50   20.94
   3  -1 -15   70.06   16.52
   3   1 -15   72.90   13.93
  -3   1 -15   72.99   16.19
  -3  -1 -15   82.41   13.32
   3  -1 -15   72.82   10.41
   3   1 -15   73.56   12.70
   3  -1  15   94.91   17.54
   3   1 -15   68.50   10.56
   3   1  15   86.46   15.28
  -3  -1 -16  174.95   25.94
  -3   1 -16  193.30   19.32
  -3   1 -16  221.34   28.49
   3   1  16  185.63   20.09
   3   1 -16  224.38   23.63
   3  -1 -16  204.25   24.44
   3  -1  16  231.33   33.48
   3  -1 -16  172.14   16.16
  -3  -1 -16  209.73   20.09
   3   1 -16  208.11   17.69
   3  -1  16  251.00   32.34
   3   1  16  190.38   24.34
   3   1 -16  193.89   19.58
  -3   1 -17    7.04    5.78
   3   1  17   14.79    9.63
  -3  -1 -17   15.59   10.76
  -3   1 -17   15.58   10.22
   3  -1 -17   46.09   13.79
   3   1 -17   13.25    6.99
  -3  -1 -17   19.09   10.92
   3  -1 -17   14.27    5.90
   3  -1 -17   16.74    5.95
   3   1 -17   10.38    6.28
   3   1  17   37.05   15.04
   3   1 -17   13.89    6.28
   3  -1  18  166.60   18.76
   3   1  18   98.29   16.08
  -3   1 -18  147.28   19.25
   3  -1 -18  100.80   16.69
   3   1 -18  212.32   22.23
  -3  -1 -18   89.46   20.57
  -3   1 -18  166.33   27.37
  -3  -1 -18  110.38   16.80
   3   1 -18  180.72   17.79
   3  -1 -18  106.15   11.85
   3   1  19   55.55   13.49
   3  -1  19   56.73   11.83
  -3   1 -19   40.79   10.16
   3   1 -19   39.33   10.07
  -3   1 -19   51.55   15.73
   3  -1 -19   59.47   13.15
  -3  -1 -19   53.70   17.43
  -3  -1 -19   62.41   13.76
   3   1 -19   38.14    8.01
   3  -1 -19   62.46    9.50
   3   1  20   35.65   11.61
  -3   1 -20    5.09    6.13
  -3  -1 -20   -7.49   12.27
  -3   1 -20   20.26   12.17
   3  -1 -20   21.60    8.73
   3   1 -20   16.41    7.14
  -3  -1 -20   36.43   13.12
   3   1 -20   19.38    7.27
  -3  -1 -21   94.51   17.33
  -3   1 -21   81.38   16.04
  -3   1 -21   72.99   18.86
  -3  -1 -21   90.20   21.74
   3  -1 -21   87.89   15.46
   3   1 -21   73.90   13.16
  -3   1 -22  126.83   20.55
   3  -1 -22  101.41   17.54
   3  -1 -23   62.53   14.18
  -3   2   0   -5.01    4.48
   3   2   0   -4.56    4.95
   3  -2   0    3.94    3.50
   3  -2   1  472.47   17.36
  -3  -2  -1  551.37   21.37
   3  -2  -1  447.72   17.03
  -3   2  -1  497.52   18.84
   3   2  -1  470.82   18.74
   3   2   1  512.24   20.59
  -3   2   1  459.87   18.29
   3  -2   2  349.11   15.26
  -3  -2  -2  390.46   17.68
  -3  -2  -2  303.65   17.64
  -3   2   2  311.22   14.02
   3   2   2  330.55   18.22
   3   2  -2  368.14   16.65
   3  -2  -2  317.51   13.43
   3  -2   3 2531.00   40.62
  -3  -2  -3 2742.43   46.70
   3   2   3 2515.01   44.85
  -3  -2   3 2590.54   41.77
   3   2  -3 2463.47   43.56
  -3   2   3 2211.73   34.85
   3   2   3 2338.73   44.10
   3  -2  -3 2159.16   35.19
  -3  -2  -3 2299.12   43.70
   3   2   4  612.06   23.85
  -3  -2  -4  590.12   22.68
   3   2  -4  658.35   22.71
   3   2   4  607.52   23.49
   3   2   4  579.60   21.03
   3  -2   4  633.48   24.51
   3   2   4  578.67   21.78
  -3   2   4  495.25   15.60
   3   2  -4  600.35   23.06
   3  -2  -4  545.16   17.35
  -3  -2  -4  579.34   22.69
  -3  -2   4  594.31   20.62
   3  -2   4  590.25   20.20
  -3   2  -5  949.63   24.41
   3  -2   5 1175.38   35.13
   3   2   5 1089.25   33.71
   3   2   5 1126.64   33.50
   3   2  -5 1115.26   31.90
  -3   2  -5 1014.71   29.39
   3   2   5 1048.59   29.55
   3  -2  -5  946.04   23.08
  -3   2   5 1008.64   21.84
   3   2   5  968.88   27.72
   3   2  -5 1091.71   32.50
  -3  -2  -5 1034.32   30.10
  -3  -2   5 1060.58   29.51
   3  -2   5 1074.69   28.74
   3   2   6  301.11   14.69
  -3   2  -6  280.84   16.37
  -3   2   6  293.99   20.01
   3  -2   6  339.46   20.01
  -3   2  -6  270.49   12.90
   3   2   6  293.42   17.79
   3   2  -6  302.95   18.27
  -3   2  -6  296.77   19.05
   3   2   6  302.21   16.87
   3   2  -6  322.42   19.11
   3  -2  -6  265.16   12.26
  -3  -2  -6  303.95   16.89
  -3   2   6  293.99   12.27
   3   2  -6  269.02   17.72
   3  -2   6  311.92   15.98
  -3  -2   7   10.07    6.28
  -3   2  -7    5.36    4.38
   3   2   7    2.93    3.36
  -3   2   7    3.87    5.66
   3  -2   7    4.04    3.13
  -3   2  -7    8.71    5.37
   3  -2  -7   13.14    6.69
   3   2   7    0.79    3.08
   3  -2  -7    1.40    2.09
  -3  -2  -7    1.05    3.61
   3   2  -7    2.20    3.42
   3   2  -7    1.19    4.89
   3  -2   7    3.23    3.29
   3   2   8  -10.58   10.51
  -3  -2   8   11.84    7.19
  -3   2   8   13.87    8.10
   3   2   8   11.38    3.86
  -3   2  -8    7.92    6.53
   3   2  -8   32.41    7.22
   3   2   8    2.19    3.70
   3  -2   8    7.03    3.61
   3  -2  -8   14.30    6.73
   3  -2  -8    7.98    3.07
  -3  -2  -8    7.40    4.46
   3   2  -8   10.90    5.24
   3  -2   8    6.50    3.62
   3   2  -8    6.48    6.66
   3  -2  -8    8.80    3.93
  -3  -2   9  393.26   27.82
  -3   2   9  385.95   29.34
   3   2  -9  446.15   21.01
   3  -2  -9  437.52   25.86
   3   2   9  435.52   25.02
  -3   2  -9  454.83   27.57
   3  -2   9  394.42   20.45
  -3  -2  -9  441.58   22.73
   3  -2  -9  389.77   16.56
   3  -2  -9  388.03   22.51
   3   2   9  439.44   19.13
   3   2  -9  449.72   26.26
   3  -2   9  415.81   21.53
  -3   2  10  236.68   25.39
   3  -2  10  346.29   18.26
  -3  -2  10  248.81   24.71
   3   2  10  280.11   22.41
   3  -2 -10  281.91   24.55
   3   2 -10  296.35   19.34
   3  -2  10  269.17   18.85
  -3   2 -10  316.69   24.22
   3  -2 -10  264.27   14.43
  -3  -2 -10  300.78   19.94
   3   2 -10  310.89   22.79
   3  -2 -10  218.72   18.53
   3  -2  10  299.47   19.44
   3   2  10  290.03   16.27
  -3  -2 -11  380.97   31.59
  -3  -2  11  370.91   32.37
  -3   2  11  359.79   32.08
   3  -2  11  499.47   21.84
   3   2  11  434.75   31.70
   3  -2  11  428.49   27.38
  -3   2 -11  494.95   31.25
   3   2 -11  431.24   28.80
   3  -2 -11  388.62   33.13
   3  -2 -11  427.54   19.09
   3   2 -11  486.57   29.93
   3  -2  11  467.25   25.97
   3  -2 -11  381.13   21.89
   3   2  11  456.13   21.36
  -3   2 -12  376.88   23.67
  -3  -2  12  303.96   31.04
  -3   2  12  363.43   33.47
   3  -2  12  434.69   21.09
  -3  -2 -12  331.27   30.88
   3  -2  12  331.63   27.95
   3   2 -12  310.28   28.90
   3  -2 -12  293.59   32.39
   3   2  12  358.15   33.00
  -3   2 -12  400.72   29.95
   3  -2 -12  362.63   18.55
   3  -2 -12  341.55   18.56
   3   2 -12  392.75   27.68
   3  -2  12  400.69   26.49
   3   2  12  371.88   20.91
   3   2 -13   16.50    8.62
  -3   2 -13   37.41   12.14
   3  -2 -13   25.08   11.58
   3   2  13   33.48   13.17
   3  -2  13   26.19   10.08
  -3  -2 -13   20.79   10.62
   3   2  13    9.90   12.87
   3  -2  13   64.40   11.19
  -3   2 -13   41.64    9.24
   3   2 -13   45.65   10.54
   3  -2 -13   44.18    7.39
   3   2 -13   38.76   10.00
   3  -2 -13   35.40    6.51
   3  -2  13   49.09   12.62
   3   2  13   42.94    8.84
  -3   2 -14  343.27   29.85
  -3   2 -14  325.71   23.09
   3   2  14  345.87   27.26
  -3  -2 -14  285.21   31.22
   3  -2  14  368.89   20.88
   3  -2  14  227.31   30.37
   3   2  14  231.48   33.33
   3  -2 -14  314.64   33.03
   3   2 -14  325.24   28.31
   3  -2 -14  320.16   18.94
  -3  -2 -14  380.14   25.50
   3  -2  14  348.65   30.16
   3   2 -14  360.63   27.84
   3   2  14  359.34   24.62
   3   2 -14  341.64   23.64
   3  -2 -14  327.43   16.99
  -3   2 -15  210.38   19.42
  -3  -2 -15  167.72   24.31
   3   2  15  200.08   22.14
   3  -2  15  233.74   17.75
   3   2 -15  224.40   21.55
  -3   2 -15  236.66   26.69
   3  -2  15  217.27   30.72
   3  -2 -15  205.44   26.23
  -3  -2 -15  248.68   20.97
   3  -2 -15  202.74   15.62
   3   2 -15  238.13   22.74
   3   2 -15  199.90   18.24
   3  -2  15  234.50   28.03
   3   2  15  242.90   22.96
  -3   2 -16   49.48   10.54
   3   2  16   42.26   10.39
  -3   2 -16   55.49   14.63
   3  -2 -16   59.54   14.84
   3   2 -16   57.95   11.93
   3  -2  16   53.69   16.49
  -3  -2 -16   36.89   12.61
   3  -2 -16   58.83    9.08
  -3  -2 -16   61.63   11.60
   3   2  16   63.30   14.12
   3   2 -16   55.65   11.78
   3   2 -16   60.13   10.95
  -3  -2 -17  313.52   35.59
   3   2  17  360.92   31.30
  -3   2 -17  320.19   25.11
   3   2 -17  329.63   25.08
  -3   2 -17  358.47   34.60
   3  -2  17  349.97   34.29
   3  -2 -17  384.19   33.28
  -3  -2 -17  386.17   29.13
   3  -2 -17  314.23   20.66
   3   2  17  372.67   35.92
   3   2 -17  321.08   22.77
  -3   2 -18  102.94   15.37
   3   2  18   82.20   16.65
  -3  -2 -18   81.35   17.71
  -3   2 -18  103.95   20.42
   3  -2 -18  106.89   17.23
   3   2 -18  100.13   14.11
  -3  -2 -18  112.63   16.44
   3   2 -18  107.95   14.00
  -3   2 -19   70.58   13.25
   3   2  19  153.25   21.87
  -3  -2 -19   90.48   21.56
  -3   2 -19   96.75   20.27
   3  -2 -19  121.00   19.72
   3   2 -19   92.01   13.91
  -3  -2 -19  112.00   18.29
   3   2 -19   89.04   13.34
   3   2  20  171.77   23.26
  -3   2 -20  196.27   21.80
   3  -2 -20  188.80   23.56
  -3   2 -20  234.36   31.23
   3   2 -20  201.52   20.48
  -3  -2 -20  226.39   33.11
  -3  -2 -20  230.46   24.40
   3   2 -20  192.00   18.95
  -3   2 -21   54.19   12.57
  -3   2 -21   61.55   17.86
   3   2 -21   67.74   12.57
  -3  -2 -21   42.23   16.33
   3  -2 -21   48.46   12.88
  -3   2 -22  106.10   18.60
   3  -2 -22   67.74   15.37
   3  -2 -23  288.59   30.26
   3  -3   0   -1.70    2.91
  -3   3   0    0.58    3.73
   3   3   0    0.26    3.42
  -3  -3   1  330.65   17.83
  -3   3  -1  283.96   15.21
  -3  -3  -1  368.78   17.80
   3  -3  -1  301.85   13.90
   3  -3   1  334.76   14.60
   3  -3  -1  303.58   13.09
   3   3   1  299.94   16.59
  -3   3  -1  331.32   15.81
   3   3  -1  341.77   16.63
  -3  -3  -1  313.97   15.70
  -3   3   1  298.35   14.37
  -3  -3  -2  265.03   14.77
   3  -3   2  243.88   12.73
   3   3   2  243.19   14.21
  -3  -3  -2  231.92   14.41
  -3   3   2  223.09   11.63
   3   3  -2  247.99   14.42
   3   3   2  219.55   14.33
   3  -3  -2  213.19   10.93
  -3  -3  -3 2570.59   46.73
   3   3   3 2248.01   40.58
   3   3   3 2364.23   43.60
   3  -3  -3 2082.31   32.18
  -3  -3  -3 2195.95   43.15
   3   3   3 2172.78   43.07
   3   3  -3 2330.44   45.77
  -3   3   3 2111.82   33.58
   3  -3   3 2293.04   39.07
   3   3  -4   24.44    5.66
   3  -3  -4   27.20    6.62
   3  -3   4   20.44    4.36
   3   3   4   18.93    4.35
  -3  -3  -4   29.61    9.08
   3  -3   4   23.01    6.08
   3   3   4   27.15    5.37
   3  -3  -4   19.11    3.59
   3   3   4   16.76    4.84
  -3   3   4   17.63    3.11
  -3  -3  -4   20.93    5.24
   3   3  -4   22.85    5.79
  -3  -3   4   25.22    5.12
   3  -3   5 2866.23   54.68
  -3   3  -5 2403.77   37.81
   3   3   5 2888.67   57.95
   3   3   5 2713.93   52.91
   3   3  -5 2693.66   49.40
  -3  -3  -5 2771.54   58.63
   3   3   5 2702.66   49.12
  -3   3   5 2391.99   31.76
   3   3  -5 2677.59   55.62
  -3  -3  -5 2620.41   48.66
   3   3   5 2542.93   46.87
   3  -3  -5 2491.14   35.35
   3  -3   5 2628.53   45.49
  -3   3  -6    4.55    4.03
   3   3  -6   -0.54    5.21
  -3   3   6   14.43    6.75
   3   3   6   -7.10    7.82
  -3   3  -6    2.11    3.24
   3   3   6    2.85    2.83
  -3   3  -6   11.75    6.55
   3   3   6    3.92    2.94
  -3  -3  -6    8.00    5.96
   3  -3  -6   20.16    7.16
   3  -3   6   -1.87    4.55
  -3  -3  -6    6.35    4.01
   3  -3  -6    4.86    2.03
   3   3  -6    8.08    4.21
   3   3  -6    6.91    5.12
   3  -3   6    3.18    3.18
  -3   3   6    3.97    1.76
   3   3   7   35.07    5.72
  -3  -3   7   39.26    8.60
   3   3   7    6.72    9.23
  -3   3   7   47.29   10.29
  -3   3  -7   39.09    8.84
   3  -3  -7   50.94    9.48
   3   3   7   38.54    6.68
   3  -3   7   36.13    5.66
  -3  -3  -7   30.04    5.79
   3  -3  -7   37.08    4.85
   3  -3   7   36.96    6.45
   3   3  -7   38.30    8.13
   3   3  -7   29.35    8.34
   3   3   8    8.37    4.01
  -3   3   8    8.22    7.43
  -3  -3   8    7.89    6.41
   3  -3   8    3.20    2.63
  -3   3  -8    9.03    6.81
   3   3   8    0.13    4.51
   3  -3  -8   12.77    6.66
  -3  -3  -8    0.79    4.18
   3  -3  -8    3.30    2.35
   3   3  -8    4.07    4.22
   3  -3  -8    2.91    3.06
   3  -3   8    2.39    3.32
  -3  -3   9  821.84   39.08
  -3   3   9  826.98   41.69
  -3   3  -9  956.11   38.03
   3   3  -9  874.16   27.67
   3   3   9  868.26   36.73
   3  -3  -9  892.09   38.34
   3  -3   9  872.60   29.22
  -3  -3  -9  990.05   33.13
   3  -3  -9  827.43   22.43
   3   3  -9  890.57   39.89
   3  -3  -9  778.73   28.80
   3   3   9  910.31   26.55
   3  -3   9  900.66   32.78
  -3  -3  10   15.89    9.11
  -3   3  10   16.28   10.19
  -3  -3 -10    3.02    8.37
  -3   3 -10   10.40    7.19
   3  -3  10    5.23    3.75
   3   3  10   15.77    6.94
   3   3 -10   23.05    7.17
   3  -3 -10   23.41   11.40
  -3  -3 -10    9.12    4.24
   3  -3 -10   10.22    3.22
   3  -3 -10    4.26    5.36
   3   3 -10    8.97    6.06
   3   3  10    6.96    3.71
   3  -3  10    9.84    5.45
  -3   3 -11 1721.75   49.35
  -3  -3  11 1563.72   62.36
  -3   3  11 1710.94   67.61
   3  -3  11 1580.47   50.10
   3   3 -11 1631.78   51.10
   3  -3 -11 1536.14   65.56
   3   3  11 1608.27   62.58
  -3   3 -11 1775.78   58.11
   3  -3 -11 1587.27   33.88
   3   3 -11 1681.77   58.93
   3  -3  11 1703.52   51.51
   3  -3 -11 1561.36   36.18
   3   3  11 1742.29   39.89
  -3   3  12   28.26   12.75
  -3  -3  12   30.74   13.14
   3   3  12   14.48   10.31
  -3   3 -12   24.20    8.72
  -3  -3 -12    8.91   11.18
  -3   3 -12   35.45   10.67
   3  -3 -12   21.41   12.60
   3  -3  12   21.90    8.85
   3   3 -12   22.94   10.49
   3   3  12   17.42    8.65
   3  -3 -12   24.72    5.05
   3   3 -12   25.65    9.29
   3   3 -12   28.25   10.74
   3   3  12   21.26    5.89
   3  -3 -12   29.56    5.88
   3  -3  12   36.34   10.88
  -3  -3  13  261.13   29.90
   3   3  13  295.92   28.14
  -3   3 -13  299.89   22.64
  -3  -3 -13  213.28   26.77
  -3   3 -13  311.20   27.31
   3  -3 -13  213.23   29.61
   3   3 -13  239.72   24.56
   3   3  13  239.68   32.10
   3  -3  13  234.23   27.80
   3  -3 -13  286.03   16.00
   3   3 -13  294.10   23.93
   3  -3  13  308.21   27.26
   3   3  13  288.50   19.28
   3  -3 -13  289.90   14.22
   3   3 -13  308.00   26.91
  -3   3 -14   44.48   10.59
   3   3  14   30.67   11.53
   3  -3  14   15.41    9.30
  -3  -3 -14   27.30   11.55
  -3   3 -14   50.32   13.24
   3  -3 -14   43.33   16.37
   3   3 -14   43.30   10.99
   3  -3 -14   41.83    6.52
   3   3  14   54.02   10.59
   3   3 -14   44.30   11.66
   3  -3  14   58.93   15.18
   3   3 -14   55.48   12.12
   3  -3 -14   44.70    6.30
  -3   3 -15  159.98   17.52
   3   3  15  137.88   19.54
  -3  -3 -15  118.20   22.01
   3   3 -15  152.29   17.18
   3  -3  15  148.97   24.01
   3  -3 -15  160.29   24.65
  -3   3 -15  171.66   22.23
   3  -3 -15  153.21   12.71
  -3  -3 -15  171.90   17.63
   3   3 -15  157.53   20.15
   3  -3 -15  159.87   11.14
   3   3 -15  162.57   17.87
   3   3  15  178.49   18.77
  -3   3 -16   50.11   10.68
   3   3  16   24.49   10.28
  -3   3 -16   63.65   15.58
   3   3 -16   55.67   10.98
  -3  -3 -16   35.86   13.91
   3  -3 -16   62.93   15.09
   3  -3  16   52.43   14.79
   3  -3 -16   51.17    7.71
  -3  -3 -16   52.07   11.03
   3   3  16   70.94   14.06
   3   3 -16   62.16   11.43
   3  -3 -16   57.33    7.06
  -3  -3 -17  470.76   43.53
   3   3  17  502.18   39.73
  -3   3 -17  509.85   32.55
   3  -3 -17  546.90   40.98
  -3   3 -17  574.54   42.63
   3   3 -17  537.03   30.29
   3  -3  17  541.80   38.72
  -3  -3 -17  608.41   34.92
   3  -3 -17  564.44   21.86
   3   3 -17  545.89   31.23
  -3   3 -18    4.88    5.59
   3   3  18  -14.61   13.73
  -3  -3 -18   -3.43   12.19
  -3   3 -18    9.90    9.81
   3   3 -18    4.71    4.90
   3  -3 -18    1.82    6.92
  -3  -3 -18   -2.09    5.77
   3   3 -18    8.56    6.81
  -3  -3 -19  320.71   38.50
   3   3  19  317.25   32.18
  -3   3 -19  304.89   26.40
   3  -3 -19  329.63   31.35
   3   3 -19  344.89   24.92
  -3   3 -19  363.51   36.36
  -3  -3 -19  367.95   29.43
   3   3 -19  322.45   25.00
   3   3 -20   33.69    8.72
  -3  -3 -20   22.99   15.25
  -3   3 -20   36.82   14.97
   3  -3 -20   22.85   10.67
  -3   3 -20   14.96    6.65
   3   3  20   37.37   13.41
   3   3 -20   23.44    8.16
  -3  -3 -21    9.45   12.42
  -3   3 -21    2.22    9.10
   3  -3 -21    0.55    6.66
  -3   3 -21    4.75    6.25
   3   3  21    6.05   10.44
   3   3 -21    8.33    5.39
  -3   3 -22    2.35    7.12
   3  -3 -22   28.86   11.85
   3  -3 -23  178.60   24.36
   3  -4   0    2.43    2.82
  -3   4   0   -3.75    4.26
  -3  -4   0   -2.82    5.24
  -3  -4   0   -0.67    2.91
   3   4   0    0.57    2.82
  -3   4   0    6.35    4.11
   3  -4  -1  429.91   15.71
  -3   4  -1  429.74   18.44
  -3  -4  -1  480.33   20.49
  -3  -4   1  416.30   20.30
   3   4   1  405.38   19.01
  -3  -4  -1  437.70   18.71
   3   4  -1  438.93   20.09
  -3   4   1  417.91   16.41
   3  -4   1  431.96   16.47
  -3   4  -2   42.33    6.90
  -3  -4  -2   42.32    5.85
   3  -4  -2   40.60    5.03
  -3  -4   2   64.46    9.41
   3   4   2   45.38    6.84
   3   4   2   49.08    6.63
  -3   4   2   40.05    5.06
  -3  -4  -2   44.91    6.63
   3   4   2   42.20    6.46
   3   4  -2   42.49    7.01
   3  -4   2   43.93    5.86
   3   4   3  441.99   18.85
   3  -4  -3  498.69   21.22
   3  -4  -3  394.94   14.02
   3   4   3  441.28   18.64
  -3  -4  -3  436.00   19.27
   3   4   3  396.67   19.14
   3   4  -3  434.45   21.71
  -3   4   3  395.49   14.70
   3  -4   3  429.78   17.54
   3  -4  -4  382.57   20.10
   3   4  -4  376.53   16.78
   3   4   4  364.50   18.05
   3  -4   4  347.60   17.87
  -3  -4  -4  402.38   22.01
   3   4   4  370.23   18.45
   3  -4  -4  316.82   11.54
  -3   4   4  343.24   12.58
  -3  -4  -4  366.20   17.86
   3   4   4  341.00   17.88
   3   4  -4  352.99   20.83
   3  -4   4  367.04   16.98
   3   4  -5  138.02   11.38
   3   4   5  126.89   12.84
   3  -4  -5  123.39   12.57
   3  -4   5  123.74   11.60
   3   4   5  129.62   11.39
  -3  -4  -5  137.14   14.65
  -3  -4  -5  121.37   10.95
  -3   4   5  112.21    6.67
   3   4  -5  119.86   13.16
   3   4   5  115.96   10.62
   3  -4  -5  120.54    7.03
   3  -4   5  127.62   10.77
   3  -4  -6   35.75    7.07
   3   4  -6   31.68    6.58
  -3   4  -6   53.96    6.25
   3   4   6   32.75    8.21
  -3  -4  -6   50.65   10.66
   3   4   6   46.20    7.31
   3  -4   6   30.52    6.43
  -3  -4  -6   46.83    7.15
   3   4   6   47.54    7.15
   3  -4  -6   53.11    4.90
   3   4  -6   41.58    8.62
   3   4  -6   42.31    9.76
  -3   4   6   46.82    4.10
   3  -4   6   44.90    7.24
  -3   4  -7    4.97    3.64
   3   4   7    4.90    2.79
  -3   4   7   16.69    7.19
  -3   4  -7   22.21    7.36
   3   4   7    6.05    3.33
  -3  -4  -7   11.91    4.48
   3  -4  -7   11.56    2.72
   3   4  -7   12.03    5.94
   3  -4   7   11.51    4.29
   3   4   8   43.48    6.19
  -3  -4   8   42.24    9.07
  -3   4   8   46.39   10.35
   3   4   8   43.15    8.25
  -3   4  -8   46.33    9.60
   3  -4   8   44.49    6.26
   3  -4  -8   46.39    9.46
  -3  -4  -8   52.93    8.08
   3  -4  -8   43.27    4.54
   3  -4   8   42.07    7.70
   3   4  -8   36.78    9.00
  -3   4   9   95.67   15.14
  -3  -4   9   91.99   13.65
  -3   4  -9   91.36   12.72
  -3  -4  -9   59.69   12.05
   3   4   9   85.79   12.82
   3   4  -9  116.76   10.32
   3  -4  -9   91.80   15.10
  -3  -4  -9  110.96   15.36
   3  -4   9   86.79    8.93
  -3  -4  -9  108.74   10.96
   3  -4  -9   95.71    7.23
   3   4  -9   64.00   12.13
   3   4   9   88.03    8.59
   3  -4   9   84.94   11.01
   3  -4  -9   81.00    8.95
  -3  -4  10  129.01   17.04
  -3   4  10  133.14   18.97
  -3   4 -10  136.88   15.30
  -3   4 -10  140.94   16.08
  -3  -4 -10   84.55   15.34
   3   4  10  119.48   16.25
  -3  -4 -10  143.92   17.63
   3  -4  10  123.63   12.15
   3  -4 -10  116.33   18.62
   3   4 -10  125.36   12.45
   3  -4 -10  129.34    8.73
  -3  -4 -10  121.47   11.74
   3   4 -10  106.35   16.18
   3   4 -10   99.13   17.16
   3   4  10  131.50   10.57
   3  -4  10  124.77   14.48
   3  -4 -10  103.56    9.14
  -3   4 -11   60.09   11.44
   3   4  11   16.51   12.04
  -3   4  11   48.29   13.95
  -3  -4  11   57.46   14.01
  -3  -4 -11   12.86   10.17
   3  -4 -11   44.13   14.97
  -3  -4 -11   75.13   13.27
  -3   4 -11   51.33   11.49
   3   4  11   48.39   12.52
   3   4 -11   55.33   11.45
   3  -4  11   47.08    9.50
  -3  -4 -11   49.52    7.82
   3  -4 -11   54.85    6.18
   3   4 -11   49.30   11.82
   3  -4 -11   49.35    5.84
   3  -4  11   57.42   12.18
   3   4  11   53.26    7.41
   3   4 -11   39.81   12.89
  -3  -4 -12  176.58   23.10
   3   4  12  299.30   28.72
  -3  -4  12  311.50   29.37
  -3   4 -12  329.98   23.92
  -3   4 -12  342.61   26.46
  -3  -4 -12  353.79   27.86
   3   4 -12  223.33   21.50
   3  -4 -12  216.11   29.20
   3   4  12  265.04   30.63
   3  -4  12  307.00   25.97
   3  -4 -12  332.29   15.09
   3   4 -12  280.91   26.74
   3  -4  12  342.94   27.26
   3  -4 -12  320.06   12.48
   3   4  12  328.91   17.80
   3   4 -12  304.25   26.18
   3   4  13   14.46   15.96
  -3   4 -13   34.50    9.49
  -3  -4  13   55.51   15.23
  -3   4 -13   44.82   12.17
  -3  -4 -13    1.74   15.96
   3  -4 -13   16.08   12.52
   3   4 -13   25.41    8.48
   3  -4  13   15.77    8.44
  -3  -4 -13   60.06   14.56
   3  -4 -13   35.51    5.36
   3   4 -13   33.24   10.73
   3   4  13   28.77    6.28
   3  -4  13   39.55   12.11
   3   4 -13   46.83   12.48
   3  -4 -13   38.01    4.94
  -3  -4 -14  282.95   31.52
   3   4  14  435.55   36.99
  -3   4 -14  476.42   29.91
   3   4 -14  454.88   27.53
  -3   4 -14  465.05   34.05
   3  -4  14  335.07   34.37
   3  -4 -14  443.19   40.73
   3  -4 -14  453.83   19.12
   3  -4 -14  469.56   15.77
   3   4  14  502.64   25.67
   3   4 -14  435.34   29.58
   3   4  15  256.71   28.65
  -3   4 -15  275.76   23.37
  -3  -4 -15  198.07   27.17
   3   4 -15  270.81   20.20
   3  -4 -15  282.66   31.24
   3  -4  15  243.55   27.81
  -3   4 -15  270.73   27.35
   3  -4 -15  259.13   15.02
   3   4 -15  268.48   22.88
   3  -4 -15  289.33   12.96
   3   4  15  309.03   22.50
  -3   4 -16  101.64   15.39
   3   4  16   97.27   17.20
   3  -4 -16  119.43   21.27
  -3  -4 -16   73.38   19.16
   3   4 -16   97.95   12.39
   3  -4  16   97.14   17.47
  -3   4 -16   99.73   17.91
   3  -4 -16   97.45    9.58
  -3  -4 -16  106.33   13.88
   3  -4 -16  109.34    8.63
   3   4 -16   94.40   14.01
   3   4  16  111.47   16.30
  -3   4 -17  130.81   18.48
   3   4  17   85.14   16.06
  -3  -4 -17  113.89   22.62
   3  -4  17  109.64   17.04
   3  -4 -17  136.87   21.68
   3   4 -17  119.34   14.13
  -3   4 -17  146.32   21.62
  -3  -4 -17  119.38   15.09
   3  -4 -17  125.16    9.59
   3   4 -17  123.31   16.64
   3   4  18   -0.58   15.15
  -3   4 -18   10.50    7.65
  -3  -4 -18   11.15   10.08
  -3   4 -18   19.46   10.29
   3   4 -18    9.12    4.40
   3  -4 -18   31.73   12.49
  -3  -4 -18   13.81    5.90
   3   4 -18   19.48    7.58
  -3   4 -19   21.43    9.40
   3   4  19   -0.87   13.14
  -3   4 -19   35.12   14.37
   3   4 -19   54.47   10.16
  -3  -4 -19   14.20   12.09
   3  -4 -19    4.89    7.40
  -3  -4 -19    0.52    6.71
   3   4 -19   32.10    9.44
  -3   4 -20  239.38   30.17
   3  -4 -20  215.77   26.21
  -3   4 -20  203.00   23.69
  -3  -4 -20  255.44   35.33
   3   4  20  207.97   27.47
   3   4 -20  210.57   21.82
   3  -4 -21   41.91   13.18
  -3   4 -21   59.44   17.49
  -3   4 -21   42.82   12.29
   3   4  21   49.62   15.26
   3   4 -21   48.39   11.53
   3  -4 -22  239.92   28.62
  -3   4 -22  231.72   26.62
   3  -4 -23   99.26   18.95
  -3   5   0   -0.02    3.56
  -3  -5   0   -5.90    6.25
   3  -5   0    1.32    2.36
   3   5   0    0.60    2.77
  -3  -5   0   -0.17    2.89
  -3  -5   1   95.86    9.57
  -3   5  -1  101.16   10.27
  -3  -5  -1  102.93   10.09
  -3   5   1  104.90    8.86
   3   5   1  105.66   12.09
   3   5   1  114.68    9.66
   3   5   1  103.55   10.47
  -3   5   1  101.23    8.86
   3   5  -1  104.79   10.52
  -3  -5  -1  108.40    9.93
   3  -5  -1  109.69    8.12
   3  -5   1  105.48    8.54
  -3  -5   2  769.46   26.94
  -3   5  -2  799.88   27.67
   3   5   2  856.02   25.66
   3   5   2  781.67   23.47
  -3  -5  -2  786.70   25.07
  -3   5   2  758.57   21.52
   3   5   2  736.97   26.92
   3   5  -2  753.01   29.20
   3  -5  -2  705.21   19.12
   3  -5   2  788.10   23.52
   3  -5  -3  257.19   15.81
   3  -5  -3  260.04   11.16
   3   5   3  277.98   14.88
  -3  -5   3  258.98   15.52
   3   5   3  290.26   15.88
  -3   5   3  252.21   11.91
   3   5   3  269.20   16.19
  -3  -5  -3  278.37   15.20
   3   5  -3  271.35   18.54
   3  -5   3  273.51   14.65
  -3  -5   4 1065.26   29.91
   3  -5  -4 1074.16   21.37
   3   5  -4 1281.72   29.97
   3  -5  -4 1266.63   35.53
   3   5   4 1212.36   33.33
   3   5   4 1188.65   33.61
   3  -5   4 1090.66   31.43
  -3  -5  -4 1207.58   37.73
   3   5   4 1172.85   33.78
   3   5  -4 1134.11   39.54
  -3  -5  -4 1219.09   31.87
  -3   5   4 1142.76   23.17
   3  -5   4 1144.31   30.94
   3   5  -5  233.26   13.84
   3  -5   5  213.05   15.08
   3  -5  -5  215.19    9.18
   3  -5  -5  231.94   16.35
   3   5   5  231.35   15.60
  -3  -5  -5  243.67   18.95
   3   5   5  221.31   14.64
  -3   5   5  218.10    8.88
  -3  -5  -5  246.19   14.82
   3   5  -5  201.34   17.61
   3  -5   5  229.56   14.63
   3  -5  -6   86.33    5.60
   3   5  -6   69.21    9.13
   3  -5   6   70.65    9.45
  -3  -5  -6   86.02   12.56
   3   5   6   94.17   10.48
  -3  -5  -6   90.13    9.09
  -3   5   6   87.61    4.92
   3   5   6   86.02    9.20
   3   5  -6   72.98   11.63
   3  -5   6   83.83    9.87
  -3   5  -7   35.82    3.89
  -3   5   7   44.70    9.73
   3   5   7   43.31    7.90
   3   5   7   50.22    7.57
  -3  -5  -7   49.50    7.60
   3  -5  -7   49.57    3.81
   3  -5   7   49.48    8.09
   3   5  -7   31.93    8.94
  -3   5   8  260.52   21.54
  -3  -5   8  231.49   17.78
   3   5   8  251.70   13.90
  -3   5  -8  256.59   19.06
   3   5   8  247.66   19.78
   3  -5   8  243.37   13.19
   3  -5  -8  249.91    8.38
  -3  -5  -8  268.45   16.53
   3  -5   8  253.06   18.14
  -3  -5   9    8.81    7.17
   3   5   9    4.85    3.38
  -3   5   9    4.32    6.99
  -3   5  -9   10.21    7.18
  -3   5  -9    5.31    5.92
  -3  -5  -9   -5.09   10.23
  -3  -5  -9   28.12   10.08
   3  -5   9    1.88    2.80
   3   5  -9   15.72    5.00
   3   5   9    1.53    4.83
   3  -5  -9    7.80    9.38
  -3  -5  -9    4.60    3.45
   3  -5  -9    4.50    1.91
   3   5  -9    1.74    5.50
   3  -5  -9    0.58    3.82
   3  -5   9    5.01    5.45
   3   5  -9   -4.33    9.73
  -3  -5  10  641.91   34.59
  -3   5  10  707.69   40.34
  -3  -5 -10  409.57   32.47
   3   5  10  587.70   37.23
   3   5 -10  651.53   24.77
   3  -5  10  620.31   25.28
   3  -5 -10  578.40   41.00
  -3   5 -10  643.94   32.09
  -3  -5 -10  692.81   36.44
  -3  -5 -10  707.35   27.43
   3  -5 -10  712.82   16.73
   3   5 -10  362.18   29.71
   3  -5  10  666.49   33.71
   3   5  10  674.89   22.42
   3  -5 -10  609.06   14.80
   3   5 -10  580.09   38.75
  -3   5 -10  688.78   33.85
  -3  -5  11  129.20   17.61
  -3   5  11  128.49   19.78
   3  -5 -11   86.79   19.00
  -3   5 -11  138.87   16.43
   3  -5  11  104.67   12.76
   3   5  11  109.28   18.25
   3   5 -11  103.07   13.41
  -3  -5 -11  148.53   18.72
  -3  -5 -11   52.94   14.19
  -3  -5 -11  140.20   13.24
   3  -5 -11  130.82    7.88
   3  -5  11  118.83   16.31
   3  -5 -11  117.75    5.94
   3   5 -11   71.32   14.84
  -3   5 -11  137.64   16.93
   3   5  11  122.74   10.30
   3   5 -11  106.73   18.35
  -3  -5  12  409.40   32.18
  -3  -5 -12  233.45   27.53
   3   5  12  371.08   35.21
  -3   5 -12  410.72   28.25
   3   5 -12  290.57   23.35
   3  -5 -12  243.23   31.65
  -3  -5 -12  445.41   31.54
   3  -5  12  365.37   27.20
  -3  -5 -12  415.70   23.02
   3  -5 -12  453.79   15.50
   3  -5  12  425.92   31.67
  -3   5 -12  403.98   27.73
   3  -5 -12  399.23   10.65
   3   5 -12  222.22   25.60
   3   5  12  404.23   18.69
   3   5 -12  398.73   30.98
  -3   5 -13  155.26   18.50
   3   5  13  101.71   13.71
  -3  -5  13  144.68   21.02
  -3  -5 -13   87.13   18.90
   3  -5  13   82.42   16.40
   3  -5 -13  117.52   22.50
  -3   5 -13  142.96   18.81
   3   5 -13  137.88   15.00
  -3  -5 -13  168.68   21.64
   3  -5 -13  155.74    9.93
   3  -5 -13  143.58    6.82
   3   5 -13  151.45   19.47
   3   5  13  146.82   12.02
  -3   5 -14    7.18    7.49
   3  -5 -14    6.99    2.43
   3  -5  14    6.05    8.18
  -3  -5 -14   -1.17   12.88
  -3   5 -14    5.00    7.31
  -3  -5 -14   16.06    9.80
   3  -5 -14    0.83   11.48
   3   5 -14    5.22    4.59
   3  -5 -14    6.60    2.87
   3   5  14   13.17    5.70
   3   5 -14   17.50    9.69
  -3   5 -15   56.95   12.38
   3   5  15   18.14   14.52
  -3  -5 -15   29.39   13.89
  -3  -5 -15   54.63   13.59
   3  -5 -15   52.65   15.28
  -3   5 -15   43.72   11.75
   3   5 -15   44.29    7.63
   3  -5  15   47.31   12.09
   3  -5 -15   46.04    5.83
   3  -5 -15   53.05    4.88
   3   5  15   53.06    9.75
   3   5 -15   56.85   12.32
   3  -5 -16  227.62   28.98
  -3   5 -16  207.73   24.34
   3  -5  16  184.82   19.85
   3   5 -16  189.37   15.82
  -3  -5 -16  143.45   26.55
   3   5  16  177.94   26.75
   3  -5 -16  213.56    9.43
  -3   5 -16  195.61   21.42
   3   5 -16  178.49   19.91
   3   5  16  198.23   19.34
  -3   5 -17   11.54    8.41
   3   5  17  -13.89   20.65
  -3  -5 -17   11.71   12.64
  -3   5 -17    1.91    7.11
   3   5 -17    2.35    3.93
   3  -5 -17    7.80    9.62
  -3  -5 -17    6.78    4.65
   3   5 -17   -1.10    6.36
  -3   5 -18  142.35   19.58
   3   5  18  159.85   26.46
  -3  -5 -18  178.18   30.36
  -3   5 -18  150.21   23.07
   3  -5 -18  191.90   25.82
   3   5 -18  141.92   14.01
  -3  -5 -18  172.10   17.60
   3   5 -18  138.15   17.78
  -3  -5 -19   61.02   20.28
   3  -5 -19   61.37   14.84
  -3   5 -19   60.03   14.73
  -3   5 -19   47.07   12.21
   3   5  19   30.93   11.69
   3   5 -19   64.90   13.11
  -3  -5 -20    9.16   12.21
  -3   5 -20   32.75   14.15
   3  -5 -20   15.86    9.61
   3   5  20   26.75   13.24
  -3   5 -20   18.03    9.45
   3   5 -20   27.84   10.15
  -3   5 -21  136.53   23.75
   3  -5 -21  122.88   20.79
  -3   5 -21  106.95   18.78
   3   5  21  107.68   21.86
   3   5 -21   97.21   16.17
   3  -5 -22   73.09   16.82
  -3   5 -22   93.30   17.66
   3   5 -22  107.02   17.39
   3   6   0    5.83    6.92
  -3   6   0    3.56    3.97
   3   6   0    2.98    2.94
   3   6   0   -0.52    3.11
  -3  -6   0   -0.29    2.52
   3  -6   0    0.23    2.27
   3   6   1    2.05    5.42
  -3   6  -1    6.36    4.63
   3   6  -1   17.65    8.06
  -3   6   1    3.53    3.33
  -3  -6   1    0.08    5.19
   3   6   1    5.22    3.02
   3   6   1    4.63    3.21
   3   6  -1    4.46    3.36
   3   6   1    3.78    3.65
   3  -6   1    3.83    2.72
  -3  -6  -1    3.34    2.98
   3  -6  -1    3.26    2.40
  -3  -6   1    5.33    3.51
  -3  -6   2 2295.22   45.98
   3   6   2 2482.91   56.95
   3   6   2 2262.64   39.07
  -3   6   2 2249.63   40.67
  -3   6  -2 2428.17   50.46
   3   6   2 2469.65   45.24
  -3  -6  -2 2368.96   42.98
   3   6   2 2263.90   48.09
  -3   6   2 2167.92   37.44
   3   6  -2 2193.45   53.34
   3  -6   2 2326.26   41.66
   3  -6  -2 2235.18   34.35
   3  -6  -3   17.24    5.51
  -3  -6   3    3.06    4.97
  -3   6  -3   18.49    7.64
   3  -6  -3   14.60    3.51
   3   6   3   11.39    4.26
   3   6   3    6.12    2.67
  -3  -6  -3    8.83    3.52
  -3   6   3   13.92    3.51
   3   6   3   10.51    3.63
   3   6  -3   11.81    5.31
   3  -6   3   15.31    4.70
  -3  -6   4 4462.08   63.07
   3   6  -4 4756.53   56.08
   3  -6  -4 4555.25   69.32
   3  -6   4 4269.17   62.29
  -3  -6  -4 4963.26   75.99
   3   6   4 4604.38   68.40
  -3   6   4 4558.79   47.65
   3   6   4 4568.80   68.72
  -3  -6  -4 4810.06   62.71
   3   6  -4 4366.82   81.46
   3  -6  -4 4301.95   42.75
   3  -6   4 4530.77   64.27
   3  -6  -5   15.95    4.92
  -3  -6   5   28.23    6.63
   3   6  -5    7.74    3.69
  -3  -6  -5   30.77    9.63
   3  -6   5   16.98    4.97
   3   6   5   19.06    4.87
  -3  -6  -5   20.44    5.12
  -3   6   5   20.10    3.14
   3   6   5   26.64    6.20
   3   6  -5   15.30    6.37
   3  -6   5   20.55    5.69
   3  -6  -5   23.44    3.71
  -3  -6   6 1190.81   32.36
   3  -6   6 1235.25   38.93
  -3  -6  -6 1262.01   45.20
   3   6   6 1216.74   39.91
  -3  -6  -6 1349.03   34.72
   3   6   6 1254.76   35.34
  -3   6   6 1215.79   16.41
   3  -6   6 1230.31   36.90
   3  -6  -6 1206.52   19.20
   3  -6  -7    6.62    2.13
  -3   6  -7    7.11    3.26
   3   6   7    3.23    4.21
  -3  -6  -7    4.89    3.61
   3   6   7    3.76    3.58
   3   6  -7    2.60    4.63
   3  -6   7    5.21    4.32
   3   6   8  206.60   12.55
  -3   6   8  219.62   20.67
   3   6   8  210.52   19.54
   3  -6   8  216.40   11.86
  -3  -6  -8  232.83   15.02
   3  -6  -8  208.60    6.61
   3  -6   8  217.89   17.94
  -3   6  -8  222.31   20.00
   3   6  -8  176.52   22.98
  -3   6  -9   23.84    9.03
   3   6   9   18.06    4.57
  -3   6   9   18.54    9.08
  -3  -6   9   24.88    8.28
   3  -6   9   13.75    3.72
  -3  -6  -9    5.34    9.22
  -3   6  -9   32.37    9.66
   3   6  -9   27.00    5.32
   3   6   9   15.37    6.98
  -3  -6  -9   34.16   11.63
   3  -6  -9   21.71   10.53
  -3  -6  -9   15.07    4.70
   3   6  -9    2.08    9.47
   3   6  -9    7.93    6.66
   3  -6   9   22.75    8.87
  -3   6  10 1203.94   51.89
  -3  -6 -10  853.20   46.96
  -3  -6  10 1153.46   43.87
   3   6 -10 1113.48   31.19
   3  -6  10 1133.63   32.65
  -3  -6 -10 1170.87   49.65
   3  -6 -10 1025.39   56.73
  -3   6 -10 1171.16   41.93
   3   6  10 1021.81   53.03
  -3  -6 -10 1258.49   35.48
   3  -6  10 1197.82   46.67
   3   6  10 1189.68   29.00
  -3   6 -10 1229.44   47.44
   3   6 -10 1007.77   51.05
  -3  -6  11  168.39   19.16
  -3   6  11  183.40   22.89
  -3  -6 -11   99.23   17.64
   3  -6  11  144.48   14.58
  -3   6 -11  174.21   18.24
   3  -6 -11  104.27   19.90
  -3  -6 -11  178.58   21.81
   3   6 -11  111.57   13.05
  -3  -6 -11  165.10   13.15
   3  -6  11  171.52   20.55
   3   6  11  165.34   11.15
   3   6 -11  158.35   21.48
  -3   6 -11  167.12   19.55
  -3  -6  12 1060.30   48.40
  -3  -6 -12  843.01   51.79
  -3   6 -12 1078.24   44.19
  -3  -6 -12 1100.93   51.10
   3  -6 -12  755.79   55.10
   3   6 -12  980.82   36.94
   3  -6  12  932.37   42.62
  -3  -6 -12 1123.54   35.09
  -3   6 -12 1110.03   47.03
   3   6  12 1146.09   29.34
   3   6 -12 1001.29   48.55
  -3  -6  13   69.99   15.27
  -3   6 -13   65.08   13.21
   3   6 -13   57.00    8.65
   3  -6  13   22.14    8.54
   3  -6 -13   52.63   16.21
  -3  -6 -13   68.70   15.28
  -3   6 -13   60.13   13.04
  -3  -6 -13   31.35   12.59
  -3  -6 -13   66.58    9.71
   3   6  13   66.92    7.92
   3   6 -13   68.65   14.20
  -3   6 -14    7.49    6.98
  -3  -6 -14    9.94    9.50
  -3   6 -14    6.70    6.99
   3  -6 -14   10.79    9.56
  -3  -6 -14   11.01    9.60
   3   6 -14    7.93    3.93
   3  -6  14    8.30    6.60
   3  -6 -14    7.90    1.79
   3   6  14   12.28    5.19
   3   6 -14   17.38    8.36
   3   6  15   40.88   12.52
  -3   6 -15  108.75   17.10
  -3   6 -15   81.27   14.98
  -3  -6 -15   81.29   19.67
   3  -6  15   97.75   13.45
   3  -6 -15   93.09   19.65
   3   6 -15   88.62    9.78
  -3  -6 -15   77.50   15.78
   3  -6 -15   91.64    5.50
   3  -6 -15   85.55    4.98
   3   6 -15   93.20   15.38
   3   6  15  105.12   11.85
  -3   6 -16  633.64   40.24
   3  -6 -16  702.66   48.75
  -3  -6 -16  584.05   41.28
   3   6 -16  659.53   26.30
   3   6  16  522.73   47.67
  -3  -6 -16  579.79   49.49
  -3   6 -16  618.87   38.95
   3   6 -16  582.06   35.98
  -3  -6 -17   13.64   11.84
   3  -6 -17   19.30   12.34
  -3   6 -17   16.90   10.64
   3   6 -17   15.34    5.03
  -3   6 -17   16.82    8.93
   3   6  17   -8.94   17.45
   3   6 -17    8.09    7.54
  -3   6 -18  818.18   49.46
   3  -6 -18  862.15   53.45
  -3   6 -18  801.94   46.48
   3   6  18  713.91   56.53
  -3  -6 -18  776.26   60.08
   3   6 -18  770.13   42.31
  -3  -6 -19   21.44   14.14
  -3   6 -19   30.92   12.53
   3  -6 -19   28.17   11.02
   3   6  19   -8.24   17.97
  -3   6 -19   23.20   11.14
   3   6 -19   13.25    7.43
  -3   6 -20  195.87   26.29
  -3  -6 -20  219.18   34.63
   3  -6 -20  204.12   27.28
   3   6  20  149.58   26.37
  -3   6 -20  177.12   23.48
   3   6 -20  177.63   21.56
  -3   6 -21   44.12   15.20
   3  -6 -21   43.55   14.25
  -3   6 -21   47.81   14.47
   3   6  21   25.03   13.51
   3   6 -21   36.13   11.73
  -3   6 -22   21.34   10.14
   3   6  22   19.49   12.59
   3   6 -22   31.09   10.58
   3   7   0    4.70    6.33
  -3   7   0    2.47    4.22
   3   7   0    3.41    3.33
   3   7   0    0.95    2.48
   3   7   0    0.32    3.51
  -3  -7   0    1.39    2.76
   3  -7   0    0.51    2.63
   3   7   1   30.24    8.21
  -3   7   1   30.29    6.26
   3   7  -1   40.33    9.14
  -3   7  -1   30.46    6.83
   3   7   1   27.60    4.47
   3   7   1   31.58    5.66
   3   7  -1   34.72    5.31
   3   7  -1   23.81    6.23
   3   7   1   29.95    6.23
  -3  -7   1   30.40    5.94
   3  -7   1   29.08    5.37
  -3  -7  -1   31.48    5.52
   3  -7  -1   28.31    4.69
   3   7  -2   93.83   13.61
   3  -7  -2   66.72    8.42
   3   7   2   63.38    6.82
  -3  -7   2   53.60    7.31
   3   7   2   57.20   10.16
  -3   7   2   70.08    7.90
   3  -7  -2   95.17   10.75
   3   7  -2   71.42    7.06
   3   7   2   66.76    8.06
  -3  -7  -2   73.96    8.25
   3   7   2   59.84    8.93
   3   7  -2   66.08   10.14
   3  -7  -2   70.80    6.54
   3   7  -2   72.81   10.89
  -3   7  -2   72.10   10.46
   3  -7   2   61.58    7.57
  -3   7  -3    6.54    6.10
   3  -7  -3    7.66    4.16
  -3  -7   3   -5.52    6.26
   3   7  -3   12.33    3.77
   3   7   3    7.10    3.63
  -3   7   3    7.88    3.75
   3   7   3    5.05    3.33
  -3  -7  -3    3.50    2.84
   3   7  -3    9.91    5.18
   3  -7   3    3.44    3.32
   3  -7  -3    4.98    2.39
  -3  -7   4   38.59    5.97
   3  -7  -4   61.27    8.69
   3   7  -4   54.80    6.31
   3  -7   4   66.46    8.75
  -3  -7  -4   90.00   12.54
   3   7   4   59.71    8.54
  -3   7   4   60.75    6.07
   3   7   4   55.54    8.11
  -3  -7  -4   62.04    7.37
   3  -7  -4   60.03    5.31
   3  -7   4   64.22    8.51
   3   7  -4   58.17   10.46
   3  -7  -5    3.59    4.55
  -3  -7   5   -1.87    5.37
   3  -7   5    2.67    3.99
   3   7   5    3.20    3.57
  -3  -7  -5   13.58    7.93
  -3   7   5    9.13    2.54
   3   7   5    9.76    4.28
  -3  -7  -5    5.65    3.16
   3  -7   5    6.00    4.10
   3   7  -5    5.70    4.77
   3  -7  -5    8.89    2.36
  -3  -7   6   19.87    5.39
   3  -7   6   17.85    5.37
   3   7   6   23.96    6.70
  -3  -7  -6   21.99    5.07
   3   7   6   22.05    4.90
   3   7  -6   24.97    7.94
   3  -7  -6   20.66    2.86
   3  -7   6   30.60    7.18
  -3  -7   7   21.98    6.16
   3   7   7   24.16    7.15
  -3  -7  -7   22.55    5.11
   3   7   7   18.23    5.35
   3  -7  -7   19.25    2.41
   3   7  -7   17.18    8.21
   3  -7   7   22.17    7.72
  -3   7  -8   49.45   10.90
  -3  -7   8   64.48    8.88
  -3   7   8   72.44   12.67
   3  -7   8   62.25    6.65
   3   7   8   48.92   10.41
  -3  -7  -8   66.79   13.58
   3  -7  -8   65.16   14.56
  -3  -7  -8   61.96    7.93
   3   7   8   60.97    8.45
   3  -7   8   65.35   11.53
   3   7  -8   38.31    9.73
   3   7  -8   45.98   14.27
  -3   7  -9   39.95   10.89
   3   7   9   44.18    6.02
  -3   7   9   53.74   12.06
  -3  -7   9   54.90    8.83
  -3  -7  -9   31.37   10.41
   3   7  -9   59.26    6.17
   3   7   9   28.03    9.44
  -3  -7  -9   53.25   13.57
   3  -7  -9   57.80   15.96
   3  -7   9   42.06    5.66
  -3  -7  -9   52.93    7.84
   3   7  -9   26.77    9.56
   3   7  -9   32.70   12.38
   3  -7   9   56.62   11.69
  -3  -7  10   47.18   10.40
  -3   7 -10   31.00    9.68
  -3   7  10   46.56   12.24
  -3  -7  10   50.50    8.85
  -3  -7 -10   32.40   11.23
  -3   7 -10   50.34   11.38
   3   7  10   19.09    9.84
  -3  -7 -10   42.81   13.58
   3  -7 -10   24.44   12.65
   3  -7  10   26.96    5.50
   3   7 -10   35.69    6.78
  -3  -7 -10   32.26    6.17
   3   7 -10   34.88   13.69
   3  -7  10   41.31   11.86
   3   7 -10   17.26    8.39
   3   7  10   38.30    5.88
  -3   7 -11    5.53    7.44
  -3  -7  11   12.19    8.05
  -3   7  11    8.53    8.28
  -3  -7 -11   -0.68    9.29
   3   7 -11    0.86    4.67
  -3   7 -11   15.34    8.65
   3  -7 -11   -6.71   11.38
   3  -7  11   -0.20    4.15
  -3  -7 -11   14.16   10.33
  -3  -7 -11    1.73    3.82
   3   7 -11    9.30    9.59
   3   7  11    5.14    3.40
  -3   7 -12   34.85   11.92
  -3  -7  12   23.95   10.50
   3  -7  12    7.97    6.35
  -3  -7 -12   13.95    9.96
  -3   7 -12   21.90    9.61
   3  -7 -12    0.39   10.79
   3   7 -12   19.65    5.02
  -3  -7 -12   24.51   11.57
  -3  -7 -12   16.13    4.90
   3   7 -12   20.02   10.34
   3   7  12   16.40    4.30
  -3   7 -13   34.79   10.88
  -3  -7  13   38.46   11.59
  -3  -7 -13   24.21   11.34
   3  -7 -13   15.28   10.80
   3   7 -13   28.99    5.09
  -3   7 -13   46.80   11.60
  -3  -7 -13   33.45   12.70
   3  -7  13   29.52    8.32
  -3  -7 -13   35.32    6.85
   3   7  13   33.41    5.38
   3   7 -13   36.30   11.48
  -3  -7 -14   88.61   19.44
   3  -7 -14   85.01   17.58
   3  -7  14  106.80   12.42
  -3   7 -14  105.58   15.97
   3   7 -14   99.00    8.87
  -3  -7 -14   92.60   17.77
  -3  -7 -14  105.68   11.02
   3   7 -14  109.72   17.25
  -3   7 -14  105.86   16.92
   3   7  14  124.11   10.20
  -3  -7 -15  113.49   23.17
  -3   7 -15  105.36   16.41
   3  -7  15   93.83   10.85
   3   7 -15  111.45    9.55
   3  -7 -15  111.07   20.62
  -3  -7 -15   96.73   18.65
   3   7  15   54.65   13.80
   3   7 -15  109.31   16.94
  -3   7 -15  117.37   18.23
   3   7  15  109.39   11.18
   3  -7 -16  108.96   20.84
   3   7 -16  107.32    9.89
  -3  -7 -16   91.78   21.12
  -3   7 -16   99.64   17.35
  -3  -7 -16   82.33   18.75
   3   7  16   39.75   16.04
  -3   7 -16  114.99   18.91
   3   7 -16  105.71   16.97
  -3  -7 -17   34.74   15.05
  -3   7 -17   30.18   11.02
   3  -7 -17   49.03   15.31
   3   7  17    0.43   19.62
  -3   7 -17   30.85   11.47
   3   7 -17   33.40   10.94
   3  -7 -18   46.57   14.45
  -3  -7 -18   46.65   16.50
  -3   7 -18   54.71   14.91
   3   7  18    5.57   18.41
  -3   7 -18   50.00   13.77
   3   7 -18   44.20   12.46
   3  -7 -19   21.58   11.21
  -3   7 -19   24.27   11.56
  -3  -7 -19   22.92   15.18
  -3   7 -19   14.09   10.14
   3   7  19   -8.83   20.56
   3   7 -19    8.81    7.57
  -3   7 -20   22.60   12.63
  -3  -7 -20    6.20   10.91
   3  -7 -20   -0.61    8.22
   3   7  20  -13.67   22.50
  -3   7 -20   10.87    9.33
   3   7 -20   10.01    6.49
  -3   7 -21  209.60   27.86
   3  -7 -21  195.63   27.57
  -3   7 -21  171.54   24.66
   3   7  21  138.49   27.23
   3   7 -21  166.43   22.27
  -3   7 -22   44.16   14.34
   3   7  22   11.00   15.67
   3   7 -22   40.03   11.93
  -3   8   0   -0.68    4.46
   3   8   0    3.36    7.02
   3   8   0    1.76    2.42
   3   8   0   -0.72    2.57
   3   8   0   -0.87    3.99
   3  -8   0   -0.45    2.64
  -3  -8   0   -0.21    2.85
   3   8   0   -2.76    5.79
  -3   8   1  451.38   21.97
   3   8   1  434.01   15.57
   3   8   1  435.15   26.36
   3   8  -1  458.95   25.69
   3   8  -1  450.33   18.40
   3   8   1  445.24   20.18
   3  -8  -1  476.78   20.89
   3   8   1  428.86   23.42
   3   8  -1  434.62   24.98
  -3  -8  -1  475.08   20.28
   3  -8   1  422.06   19.01
  -3   8  -1  452.51   24.10
   3  -8  -1  421.13   17.43
   3   8  -1  473.37   26.60
   3   8  -2  545.06   27.34
   3   8   2  477.27   28.62
   3  -8  -2  510.93   21.01
  -3   8   2  477.97   22.14
   3   8  -2  513.31   18.33
   3   8   2  503.01   22.44
   3   8   2  497.62   24.79
   3   8  -2  477.33   27.19
  -3  -8  -2  515.67   20.88
   3   8  -2  477.36   29.89
   3  -8   2  461.29   20.96
   3  -8  -2  458.55   17.18
  -3   8  -2  499.74   26.47
  -3   8   3 2365.41   45.56
   3   8   3 2426.90   67.61
   3  -8  -3 2376.18   47.25
   3   8  -3 2402.99   34.34
   3   8   3 2346.80   51.22
   3   8  -3 2344.16   37.20
   3   8  -3 2293.40   61.65
   3   8   3 2357.08   53.83
  -3  -8  -3 2453.44   44.41
   3   8  -3 2505.23   69.03
   3  -8   3 2165.55   47.11
   3  -8  -3 2158.02   34.96
  -3   8  -3 2218.12   57.78
   3   8  -4  244.37   12.27
   3  -8  -4  253.01   16.83
   3  -8   4  265.63   15.57
   3   8  -4  271.85   11.99
   3   8   4  252.30   17.85
  -3  -8  -4  281.88   15.17
  -3   8   4  258.83   13.08
   3   8   4  261.42   17.82
   3  -8   4  247.33   17.25
   3  -8  -4  236.00   10.97
  -3   8  -4  269.19   21.52
   3   8  -4  260.48   21.99
  -3  -8   5 1901.06   43.15
   3  -8  -5 1924.01   49.85
   3  -8   5 1859.71   42.91
  -3  -8  -5 2035.92   52.75
   3   8   5 1858.05   51.52
   3   8   5 1985.35   47.61
  -3   8   5 1970.84   30.35
  -3  -8  -5 2035.63   40.73
   3  -8  -5 1731.56   27.37
   3  -8   5 1794.53   47.77
  -3   8  -5 1850.28   56.89
   3   8  -5 1752.62   57.90
  -3  -8   6  254.40   15.46
   3  -8  -6  271.12   23.47
   3   8   6  253.94   21.03
  -3  -8  -6  247.00   22.44
  -3  -8  -6  285.29   15.71
  -3   8   6  264.52    7.76
   3   8   6  283.97   17.91
   3   8  -6  228.86   22.41
   3  -8  -6  248.16    9.51
   3  -8   6  287.33   20.25
  -3   8  -6  262.29   22.77
  -3  -8   7   -9.94    6.72
  -3   8  -7   -0.21    6.56
   3   8   7    0.87    5.07
  -3  -8  -7   14.93   10.44
   3  -8  -7    0.09    6.73
  -3  -8  -7    2.92    3.38
   3   8   7   -0.11    4.57
   3   8  -7   -4.70   11.77
   3  -8   7    5.93    6.35
   3  -8  -7    4.03    2.28
   3   8  -7   -1.72    5.19
  -3   8  -8   -0.75    7.94
  -3  -8   8   -7.16    6.01
   3  -8  -8    4.29    9.32
   3   8   8   -3.88    7.50
  -3  -8  -8    2.66    8.28
  -3  -8  -8    0.14    3.15
   3   8   8   -0.28    3.39
   3   8  -8  -11.76   12.25
   3   8  -8   -0.24    6.87
   3  -8   8    6.39    7.32
  -3   8   9  495.76   31.00
  -3  -8   9  476.79   20.44
   3   8   9  487.39   18.86
   3   8  -9  424.55   13.56
  -3  -8  -9  356.59   30.02
   3  -8  -9  415.05   37.61
   3  -8   9  430.56   15.73
   3   8   9  396.68   33.88
  -3  -8  -9  490.46   34.43
  -3  -8  -9  545.32   22.04
   3  -8   9  488.79   32.12
   3   8  -9  384.71   31.64
  -3   8  -9  485.21   32.72
   3   8  -9  439.79   35.49
   3   8  10  104.11    8.74
  -3   8  10  121.93   17.71
  -3  -8  10   94.69    9.28
  -3   8 -10   93.50   15.85
  -3  -8 -10  112.65   18.15
   3  -8 -10   60.94   16.49
   3  -8  10   90.10    8.52
  -3  -8 -10   84.49   17.18
   3   8 -10   56.02    6.89
  -3  -8 -10  119.68   10.59
   3   8 -10   77.86   17.79
  -3  -8 -11  705.25   45.02
  -3  -8  11  677.43   23.73
  -3   8 -11  712.16   34.60
  -3  -8 -11  507.64   37.49
   3  -8 -11  475.25   44.14
   3  -8  11  628.33   26.60
   3   8 -11  629.86   16.96
  -3  -8 -11  740.78   26.10
  -3   8 -11  684.68   40.68
   3   8  11  757.50   21.63
   3   8 -11  704.16   42.24
  -3  -8  12  273.26   14.94
  -3  -8 -12  283.38   30.09
  -3  -8  12  252.16   22.33
  -3   8 -12  284.26   23.68
   3   8 -12  252.53   10.58
  -3  -8 -12  197.86   24.43
   3  -8  12  191.56   15.50
   3  -8 -12  255.14   31.92
  -3  -8 -12  293.04   16.70
  -3   8 -12  281.55   27.52
   3   8  12  303.23   13.29
   3   8 -12  280.28   26.76
  -3  -8  13  130.30   17.43
  -3  -8 -13  135.05   21.79
  -3  -8  13  129.67   10.23
  -3   8 -13  145.48   17.61
   3  -8  13  125.66   11.11
  -3  -8 -13  108.17   19.02
   3   8 -13  129.46    7.86
   3  -8 -13  132.28   22.77
  -3  -8 -13  141.92   12.00
   3   8 -13  119.55   17.91
   3   8  13  153.63    9.42
  -3   8 -13  127.98   18.95
  -3   8 -14   75.53   15.63
  -3  -8  14   66.55    7.26
  -3  -8 -14   61.65   16.38
  -3   8 -14   64.18   13.05
   3  -8 -14   80.94   18.47
   3  -8  14   67.76    7.44
   3   8 -14   73.80    6.33
  -3  -8 -14   60.02   15.12
  -3  -8 -14   77.68    8.91
   3   8 -14   81.64   15.79
   3   8  14   77.97    7.44
   3   8  15  110.88   22.31
  -3  -8 -15  206.11   29.23
   3  -8 -15  210.94   28.18
   3   8 -15  195.86   10.59
  -3  -8 -15  151.06   23.49
  -3   8 -15  196.19   21.66
  -3  -8 -15  184.45   13.75
   3   8 -15  178.60   21.96
  -3   8 -15  185.12   23.33
  -3   8 -16    8.83    8.95
  -3  -8 -16    4.52    6.86
  -3  -8 -16    2.75   10.16
  -3   8 -16   13.28    9.03
   3  -8 -16   13.08   10.16
  -3  -8 -16    1.36    3.44
   3   8 -16   -4.18    6.97
  -3   8 -17  484.95   36.39
   3  -8 -17  554.30   43.44
  -3  -8 -17  475.23   40.68
  -3  -8 -17  581.68   49.94
  -3   8 -17  505.55   39.01
   3   8 -17  471.28   35.07
  -3   8 -18  138.21   21.03
   3  -8 -18  140.33   23.40
   3   8  18   67.09   19.38
  -3  -8 -18  154.67   27.52
  -3   8 -18  121.45   20.65
   3   8 -18  123.03   19.14
  -3   8 -19  231.71   27.03
  -3  -8 -19  286.41   37.83
   3  -8 -19  248.04   31.97
  -3   8 -19  233.39   27.81
   3   8  19  146.47   27.47
   3   8 -19  217.44   24.79
  -3   8 -20  149.30   23.44
  -3  -8 -20  177.58   31.80
   3  -8 -20  157.03   24.57
   3   8  20  101.18   22.82
  -3   8 -20  145.96   23.69
   3   8 -20  148.48   21.69
  -3   8 -21    6.32    9.57
  -3   8 -21    0.64    7.91
   3   8 -21   -1.26    6.92
   3   8 -22   60.65   15.86
   3   8  22   15.57   14.55
   3   8 -22   57.12   14.82
  -3   9   0    1.13    4.74
   3   9   0    3.25    6.50
   3   9   0   -4.10    2.77
   3  -9   0    9.98    5.62
   3   9   0   -4.52    3.71
   3   9   0   -3.27    5.02
   3   9   0    0.12    5.86
   3  -9   0    4.47    3.70
   3  -9  -1  114.81   10.03
  -3   9   1   96.51   11.50
   3   9  -1  109.92   14.25
   3   9   1   79.12   12.05
   3  -9   1  126.82   10.62
   3   9  -1  106.58    6.74
   3   9   1   97.91   10.06
   3   9  -1   99.71    9.10
   3   9  -1   97.45   12.50
   3   9   1   96.63   12.14
  -3   9  -1   96.34   13.01
   3  -9   1   93.17   10.33
   3  -9  -1   94.38    9.36
   3   9   1   94.42   12.52
   3   9  -1  103.81   14.62
  -3   9  -2    6.99    6.53
  -3   9   2    8.25    4.95
   3  -9  -2    5.29    3.86
   3   9  -2    4.40    2.57
   3   9   2    2.16    2.86
   3   9   2    3.38    3.44
   3   9   2    5.87    4.84
   3   9  -2    5.70    4.40
   3   9  -2   -1.39    6.93
   3  -9  -2    9.30    4.15
   3  -9   2   12.64    5.46
  -3  -9  -2    2.95    3.20
  -3   9   3 1280.09   35.33
   3   9   3 1174.50   49.66
   3   9  -3 1306.61   44.13
   3   9  -3 1252.40   23.47
   3  -9  -3 1258.58   35.28
   3  -9   3 1195.82   30.68
   3   9   3 1161.93   38.57
   3   9  -3 1213.84   27.52
   3   9  -3 1244.55   47.12
   3   9   3 1290.21   41.59
   3  -9  -3 1047.96   27.23
   3  -9   3 1183.04   37.12
   3   9  -3 1189.44   51.71
  -3  -9  -3 1328.75   33.70
  -3   9  -3 1042.84   41.95
  -3   9  -4   45.72   10.56
   3  -9  -4   45.18    7.26
   3   9   4   23.04    9.65
   3   9   4   56.91   10.02
   3  -9   4   55.14    7.24
   3   9  -4   53.54    5.85
   3   9   4   56.69    9.01
  -3   9   4   50.37    7.10
   3   9  -4   58.02   11.55
  -3  -9  -4   54.94    7.11
   3  -9  -4   53.92    6.54
   3  -9   4   59.06   10.10
   3   9  -4   48.47   13.11
   3   9   5 1027.66   50.44
   3  -9   5 1073.73   32.60
   3   9   5 1116.31   43.74
  -3  -9  -5 1215.56   41.58
   3   9  -5 1157.40   23.40
   3  -9  -5 1134.89   45.55
  -3  -9  -5  897.70   42.99
  -3   9   5 1224.17   26.18
   3   9   5 1221.22   39.55
  -3  -9  -5 1245.81   32.10
   3  -9   5 1103.05   39.84
   3   9  -5 1061.00   53.87
  -3   9  -5  904.74   42.80
   3  -9  -5 1011.71   24.42
   3   9  -5 1162.24   48.60
  -3   9  -6    1.94    7.61
   3   9   6  -24.04   19.54
  -3  -9  -6    6.04    7.78
   3   9  -6    0.98    1.79
   3   9   6    1.94    5.53
   3  -9  -6    4.10    8.72
  -3   9   6    0.00    1.86
   3   9   6    0.48    3.86
  -3  -9  -6    1.88    2.86
   3   9  -6    4.50    5.39
   3  -9   6    6.84    6.71
   3  -9  -6    1.00    2.69
   3   9  -6   -2.93   11.51
  -3   9  -7   70.43   13.72
   3  -9  -7   90.85   17.37
   3   9   7   72.48   13.38
   3   9  -7   89.00    5.38
  -3  -9  -7   73.05   14.96
  -3  -9  -7   99.94    9.30
   3   9   7   80.27    9.37
   3  -9   7   90.98   13.94
   3   9  -7   92.09   15.23
   3   9  -7   68.34   16.06
   3  -9  -7   60.72    6.36
  -3   9  -8    0.52    9.14
   3  -9  -8   -2.83   10.35
  -3  -9  -8    9.03    8.31
   3   9   8   -2.04    7.09
  -3  -9  -8    8.65   10.33
   3   9  -8    9.38    2.24
   3   9   8    4.03    3.53
  -3  -9  -8    4.39    3.02
   3   9  -8    9.12    6.61
   3   9  -8    7.67   10.33
   3  -9   8    7.81    7.45
  -3  -9  -9  326.56   29.68
   3  -9   9  517.89   15.69
   3  -9  -9  417.77   39.15
  -3  -9  -9  654.23   39.30
   3   9   9  604.40   24.21
  -3  -9  -9  681.90   24.06
  -3   9  -9  538.85   36.40
   3   9  -9  518.88   39.90
  -3   9 -10   -4.35   10.13
  -3  -9  10   -7.36    6.89
   3   9  10    6.85    3.39
  -3   9  10   21.03   10.34
  -3  -9 -10    7.55    8.68
  -3  -9 -10    6.12    7.86
   3  -9  10    7.57    3.01
   3  -9 -10   -6.69   13.99
  -3  -9 -10    7.35    3.34
   3   9 -10   17.26   10.21
  -3  -9 -11  732.99   45.16
  -3  -9 -11  418.90   35.23
   3  -9 -11  611.35   48.61
  -3  -9 -11  754.47   25.39
   3   9 -11  656.65   41.06
   3   9  11  734.30   20.54
  -3   9 -11  605.98   40.27
  -3   9 -12   41.21   12.59
  -3  -9 -12   54.02   14.02
   3  -9 -12   41.92   13.05
  -3  -9 -12   35.07   11.64
   3  -9  12   50.60    5.29
  -3  -9 -12   59.62    7.50
   3   9 -12   64.30   14.52
   3   9  12   59.63    5.63
  -3   9 -13   88.02   16.37
  -3  -9 -13   78.56   16.81
   3  -9  13   66.88    5.40
   3  -9 -13   74.12   17.23
  -3  -9 -13   55.19   14.49
  -3  -9 -13   84.31    8.92
   3   9  13   83.41    6.31
   3   9 -13   91.52   16.04
  -3  -9  14   43.66   10.82
  -3   9 -14   55.09   15.51
  -3  -9 -14   47.46   14.50
  -3   9 -14   43.68   11.57
   3  -9 -14   43.86   14.60
  -3  -9 -14   32.71   12.62
  -3  -9 -14   48.77    6.94
   3   9 -14   54.79   13.56
   3   9  15   55.29   15.40
  -3  -9 -15  140.27   22.97
   3  -9 -15  131.84   23.16
  -3   9 -15  125.93   18.46
  -3  -9 -15   95.63   19.42
  -3  -9 -15  112.17   10.08
   3   9 -15  107.86   18.18
  -3   9 -15  119.49   20.42
  -3   9 -16   28.18   10.50
  -3  -9 -16   24.70   12.97
   3  -9 -16   28.42   12.76
  -3  -9 -16   14.32   10.74
  -3   9 -16   22.02   10.90
   3   9  16  -14.74   21.22
   3   9 -16   25.37   10.72
  -3   9 -17  362.29   31.26
   3  -9 -17  403.94   38.03
  -3  -9 -17  305.85   33.75
  -3  -9 -17  407.58   41.90
  -3   9 -17  358.09   34.11
   3   9  17  316.21   39.83
   3   9 -17  362.14   31.53
  -3  -9 -18   -0.32   11.02
  -3   9 -18    1.15    7.61
   3  -9 -18   -6.98    9.88
  -3   9 -18    3.58    7.62
   3   9  18  -18.97   22.40
   3   9 -18    3.74    7.74
  -3   9 -19  250.20   28.40
  -3  -9 -19  277.73   36.91
   3  -9 -19  246.32   30.68
  -3   9 -19  260.39   30.78
   3   9  19  174.10   30.61
   3   9 -19  231.68   26.06
  -3   9 -20   36.19   13.60
  -3   9 -20   38.62   13.72
   3   9 -20   32.17   11.71
  -3   9 -21   14.87   13.51
   3   9 -21    3.36    9.19
   3   9  21  -11.68   21.17
   3   9 -21    4.44    8.81
  -3  10   0    2.88    6.24
   3  10   0   -0.59    7.98
   3 -10   0    8.50    5.42
   3  10   0   -1.97    2.83
   3  10   0   -3.58    5.78
   3 -10   0    3.78    4.33
   3  10   0   -5.01    7.97
  -3  10   1   45.25    9.37
   3  10  -1   52.93   11.54
  -3  10  -1   41.60    9.36
   3  10   1    8.06   11.24
   3 -10  -1   54.91    7.67
   3  10  -1   43.43    6.75
   3 -10   1   65.58    8.88
   3  10   1   39.32    7.77
   3  10   1   46.31    9.04
   3 -10   1   43.18    8.41
   3 -10  -1   47.35    7.76
   3  10   1   40.06    9.89
   3  10  -1   46.59   11.59
   3  10  -1   48.02    9.52
   3  10  -2   28.87    3.35
   3  10  -2   47.07   12.29
   3  10  -2   29.84    3.29
  -3  10  -2   13.09    6.06
   3 -10  -2   29.66    5.68
   3  10   2   -3.98   15.08
  -3  10   2   30.60    7.73
   3 -10   2   44.45    7.33
   3  10  -2   22.11    4.59
   3  10   2   23.26    6.50
   3  10   2   22.36    6.93
   3 -10  -2   27.61    6.28
   3 -10   2   28.34    7.43
   3  10   2   26.23    8.10
   3  10  -2   33.08    8.51
   3  10  -2   18.77    9.35
  -3  10   3    9.12    5.05
   3  10  -3   55.28   13.93
  -3  10  -3    4.45    7.65
   3  10   3  -16.44   17.18
   3 -10  -3    3.19    4.88
   3  10  -3    5.44    2.90
   3 -10   3   14.74    4.94
   3 -10   3   35.37    6.77
   3  10   3   10.02    5.14
   3  10   3   16.45    6.49
   3  10  -3   12.06    5.89
   3 -10  -3    8.14    4.37
   3 -10   3   13.75    6.16
   3  10   3   13.69    6.23
   3  10  -3    6.77    9.85
  -3  10  -4    6.53    7.64
  -3  10   4   10.92    4.25
   3  10   4   -5.89   12.41
   3  10  -4    6.85    2.74
   3 -10   4    9.15    3.78
   3 -10   4   41.09    6.62
   3  10   4    8.03    4.64
   3 -10  -4   18.45    9.92
   3  10   4   11.04    4.97
   3  10   4    7.12    5.12
   3  10  -4   11.64    6.54
  -3 -10  -4   12.71    4.25
   3 -10  -4   11.56    4.57
   3 -10   4   15.72    7.34
   3  10  -4   16.48   10.98
   3 -10   5   -1.85    5.33
  -3  10  -5   -2.52    9.21
   3  10   5   -6.10   15.56
  -3 -10  -5   23.19    9.83
   3  10   5    8.00    5.39
  -3 -10  -5   15.51   10.84
   3  10  -5    4.70    2.47
   3 -10  -5   14.74    9.22
  -3  10   5   10.67    3.82
   3  10   5    7.77    4.81
   3 -10  -5    7.27    4.48
  -3 -10  -5    8.24    3.69
   3  10  -5    8.09    6.23
   3  10   5    6.65    4.82
   3 -10   5   10.32    6.80
   3  10  -5    5.82   10.13
   3  10   6  -16.73   21.34
  -3  10  -6    1.04    8.93
  -3 -10  -6   14.94    9.16
   3  10   6    0.25    6.61
   3 -10  -6    4.72    8.27
   3  10  -6    1.87    2.05
  -3  10   6    8.62    2.72
   3  10   6    5.78    5.30
   3  10  -6   -2.08   12.22
   3  10  -6    8.96    6.64
  -3 -10  -6    6.36    3.44
   3 -10   6    7.92    7.21
  -3  10   6    6.32    1.79
   3 -10  -6    1.03    4.53
  -3  10  -7   37.13   10.58
   3 -10  -7   54.82   15.11
   3  10   7   50.46   12.88
  -3 -10  -7   59.41   15.07
   3  10  -7   46.33    3.82
   3  10   7   72.12   10.00
   3  10  -7   66.87   13.25
  -3 -10  -7   79.42    8.37
   3 -10   7   63.73   13.04
   3 -10  -7   67.95    7.25
   3  10  -7   49.00   15.01
  -3  10  -8   -2.81    9.76
   3 -10  -8   -4.38   11.95
  -3 -10  -8   16.89    8.50
  -3 -10  -8    8.42   10.36
   3  10   8    5.50    3.81
  -3 -10  -8   11.58    3.89
   3  10  -8   12.93   10.89
  -3  10  -9   -8.66   11.73
  -3 -10  -9    7.76    9.62
   3 -10   9    0.08    1.95
  -3 -10  -9    5.42    9.36
   3 -10  -9  -18.45   15.58
   3  10   9    4.36    4.24
  -3 -10  -9    2.21    2.88
   3  10  -9    8.03   10.15
  -3 -10 -10   16.96    9.25
  -3 -10 -10   24.71   10.64
   3 -10 -10    9.89   12.95
   3  10  10   17.72    3.60
  -3  10 -10    3.40    9.73
  -3 -10 -10   21.80    4.74
   3  10 -10   17.15    9.95
  -3  10 -11   28.30    8.20
  -3 -10 -11   41.44   13.02
  -3 -10 -11   34.22   11.87
   3 -10 -11   28.49   12.68
  -3 -10 -11   44.36    5.85
   3  10 -11   51.02   14.07
   3  10  11   43.28    5.07
  -3  10 -12   26.46   10.29
  -3 -10 -12   48.58   13.80
  -3 -10 -12   20.98    9.62
   3 -10 -12   46.21   14.35
  -3 -10 -12   52.18    6.35
   3  10  12   44.73    4.61
   3  10 -12   56.47   13.79
  -3  10 -13   98.91   18.03
  -3 -10 -13  129.16   21.22
   3 -10 -13  132.52   23.22
  -3 -10 -13   84.18   18.07
  -3 -10 -13  129.18   10.04
   3  10 -13  118.19   18.49
  -3 -10 -14  208.31   27.00
   3 -10 -14  211.39   28.39
  -3 -10 -14  146.89   24.31
  -3 -10 -14  209.51   12.42
   3  10 -14  188.04   22.66
  -3  10 -14  174.63   23.89
  -3 -10 -15   66.93   17.10
  -3 -10 -15   52.72   15.60
   3 -10 -15   88.43   19.29
  -3  10 -15   67.26   17.17
   3  10  15   14.06   16.64
   3  10 -15   61.33   14.18
  -3 -10 -16   41.14   15.21
   3 -10 -16   44.97   14.49
  -3 -10 -16   28.24   12.93
  -3  10 -16   44.57   13.86
   3  10  16    2.88   17.50
   3  10 -16   28.90   11.28
   3 -10 -17   22.19   10.86
  -3 -10 -17   14.32   12.68
  -3 -10 -17   22.16   11.59
  -3  10 -17   25.63   12.18
   3  10  17    4.59   15.58
   3  10 -17   13.87    8.79
   3 -10 -18    1.64    8.87
  -3 -10 -18    2.44   10.71
   3  10  18  -11.99   20.58
  -3  10 -18    1.05    9.68
   3  10 -18    1.57    7.33
   3 -10 -19   49.59   15.65
  -3 -10 -19   59.76   19.41
  -3  10 -19   61.73   17.74
   3  10  19   33.05   16.70
   3  10 -19   49.45   13.49
   3  10  20   46.26   14.99
   3  10 -20   98.67   18.52
   3  10 -20  107.21   19.36
   3  10 -21  100.11   19.41
  -3  11   0    3.45    5.95
   3  11   0  -12.69   11.93
   3 -11   0    5.73    3.95
   3  11   0    1.86    3.59
   3  11   0   -2.96    5.89
   3 -11   0    4.22    4.71
   3  11   0  -13.72   11.68
  -3  11   1   23.89    8.30
   3 -11  -1   24.73    5.15
   3  11  -1   29.33   11.18
  -3  11  -1   27.72    9.01
   3 -11   1   38.41    8.60
   3  11   1   17.58    6.77
   3  11  -1   17.41    5.71
   3  11   1   23.44    7.06
   3  11  -1   27.86    8.27
   3 -11  -1   21.93    7.10
   3 -11   1   17.70    6.74
   3  11   1   18.24    8.59
   3  11  -1    6.11    9.26
  -3  11   2  737.38   32.96
   3 -11  -2  782.61   26.35
   3  11   2  718.82   40.08
   3  11  -2  850.32   38.49
   3  11  -2  692.23   26.63
   3 -11   2  774.76   26.73
   3  11   2  695.16   34.61
   3  11  -2  818.91   39.24
   3  11   2  814.65   36.27
   3  11  -2  734.08   44.11
   3  11   2  763.63   39.66
   3 -11  -2  643.96   28.68
  -3  11  -2  582.13   33.07
   3 -11   2  716.71   33.68
  -3  11  -3   34.61   10.52
  -3  11   3   56.64   10.02
   3  11   3   23.69   14.14
   3  11  -3   51.55    7.57
   3  11   3   51.53   11.20
   3 -11   3   66.03    8.10
   3 -11   3   58.13    6.99
   3 -11  -3   56.03   12.32
   3  11   3   63.40   10.86
   3  11  -3   63.08   12.39
   3 -11  -3   42.69    8.72
   3  11   3   53.87   11.86
   3 -11   3   65.67   12.36
   3  11  -3   36.93   14.07
   3 -11   4 1261.81   32.01
   3  11   4 1229.99   57.00
  -3  11   4 1451.68   40.62
   3 -11   4 1309.33   30.28
   3 -11  -4 1230.61   54.14
   3  11   4 1130.21   50.72
   3  11  -4 1127.52   30.05
   3  11   4 1439.37   47.09
   3  11  -4 1474.56   56.22
   3  11   4 1364.62   46.95
   3  11  -4 1219.58   59.05
   3 -11  -4 1032.68   35.88
   3 -11   4 1263.20   48.63
  -3  11  -5   19.51    8.04
   3  11   5   50.54   12.12
   3 -11  -5   70.46   16.38
   3  11   5   60.13   13.72
  -3 -11  -5   97.88   17.66
   3 -11   5   89.88    7.96
   3  11  -5   60.29    7.21
  -3  11   5   92.18    9.08
   3  11   5   87.45   11.73
  -3 -11  -5   93.09    9.62
   3  11  -5   89.27   15.38
   3 -11   5   71.78   13.76
   3  11   5   94.55   13.00
   3  11  -5   63.83   16.65
   3 -11  -5   54.40    9.15
  -3  11  -6   74.57   14.43
   3  11   6  149.08   21.50
   3 -11   6  201.81   10.30
   3 -11  -6  139.00   21.85
   3  11  -6  104.77    8.48
   3  11   6  148.62   20.93
  -3 -11  -6  133.54   18.95
  -3  11   6  207.83   10.35
   3  11   6  205.52   17.10
   3  11   6  212.81   17.45
   3 -11  -6  163.71   13.59
   3  11  -6  168.01   23.64
  -3 -11  -6  213.34   13.78
   3 -11   6  166.49   20.24
  -3  11   6  215.88    9.15
  -3  11  -7   -6.78   12.82
   3 -11   7   21.05    3.63
   3  11  -7    7.67    2.94
  -3 -11  -7   22.96   11.75
   3 -11  -7    3.79   13.13
   3  11   7   21.82    6.78
  -3 -11  -7   26.29    5.32
   3 -11  -7   22.15    4.54
   3  11   7   20.08    6.16
   3  11  -7   20.18   11.10
  -3  11  -8  117.16   18.29
  -3 -11  -8  286.39   24.43
  -3 -11  -8  161.36   22.32
   3 -11  -8  140.62   23.32
   3  11   8  229.32   16.42
  -3 -11  -8  260.88   14.36
   3  11   8  222.22   16.40
   3  11  -8  225.85   25.69
  -3  11  -9   -3.66   10.61
  -3 -11  -9   15.36    9.08
   3 -11  -9   -0.53   14.37
  -3 -11  -9   11.88    8.99
   3  11   9   12.40    5.06
   3  11  -9   13.74   10.15
  -3 -11  -9   14.43    4.04
   3  11   9   12.19    5.20
  -3 -11 -10  616.87   43.62
  -3 -11 -10  850.52   45.42
   3 -11 -10  697.00   51.13
  -3 -11 -10  847.92   24.37
   3  11  10  677.77   24.93
  -3  11 -10  532.48   39.48
   3  11 -10  781.25   45.63
  -3 -11 -11   53.06   14.12
   3 -11 -11   29.46   12.74
  -3 -11 -11   29.76   12.30
  -3  11 -11   13.85    7.61
   3  11  11   32.18    4.54
   3  11 -11   42.91   12.81
   3  11  11   23.25    5.10
  -3 -11 -11   35.67    5.02
   3 -11 -12  355.13   36.22
  -3 -11 -12  287.89   32.15
  -3 -11 -12  381.24   33.78
   3  11 -12  359.75   30.84
   3  11  12  291.86    9.05
  -3  11 -12  259.00   28.57
  -3 -11 -12  368.04   15.03
  -3  11 -13   28.82   12.29
  -3 -11 -13   61.69   15.53
   3 -11 -13   59.47   16.22
  -3 -11 -13   31.88   12.99
  -3 -11 -13   51.40    5.60
   3  11 -13   65.47   15.29
  -3 -11 -14    2.88    9.62
  -3 -11 -14   -0.51    9.18
   3 -11 -14    5.69    7.82
  -3  11 -14   -1.99    9.75
   3  11 -14    6.27    8.99
  -3 -11 -15   -1.36   10.47
  -3 -11 -15   -0.01    8.39
   3 -11 -15    8.81   10.75
   3  11  15   -4.67   19.67
  -3  11 -15   -9.16   10.45
   3  11 -15    0.58    6.82
  -3 -11 -16  207.13   30.16
   3 -11 -16  241.29   29.75
  -3 -11 -16  277.12   32.90
   3  11  16  186.38   33.10
  -3  11 -16  217.51   27.94
   3  11 -16  194.24   24.47
   3 -11 -17   41.22   14.41
  -3 -11 -17   52.08   17.35
  -3 -11 -17   25.88   11.78
   3  11  17   16.62   13.09
  -3  11 -17   40.12   15.12
   3  11 -17   28.90   11.62
  -3 -11 -18  424.40   43.58
   3 -11 -18  385.31   38.54
  -3  11 -18  346.51   37.10
   3  11  18  342.19   43.84
   3  11 -18  357.16   31.36
   3  11 -18  347.45   32.98
  -3 -11 -19   36.78   15.97
   3  11 -19   32.27   10.72
  -3  11 -19   52.85   16.85
   3  11  19   40.63   16.64
   3  11 -19   61.80   16.29
   3 -12   0    0.45    3.49
  -3  12   0    4.59    7.30
   3  12   0  -13.30   12.01
   3  12   0   -9.67    7.02
   3  12   0    0.53    5.18
   3 -12   0    2.68    5.62
   3  12   0  -10.94   12.31
  -3  12   1    7.12    7.83
   3  12  -1    0.00    9.66
   3 -12   1   16.42    5.91
  -3  12  -1   -0.33    6.61
   3  12   1  -25.16   15.09
   3 -12  -1   -1.52    4.39
   3  12   1   -1.14    6.52
   3  12  -1   -0.57    4.99
   3  12   1   -1.19    5.55
   3 -12   1    1.51    6.30
   3  12  -1    2.87    5.07
   3 -12  -1   -3.43    7.21
   3  12   1    0.17    9.65
   3  12  -1   -6.10    9.99
  -3  12   2  678.57   32.61
   3  12   2  612.44   38.11
   3  12  -2  764.81   37.83
   3 -12   2  656.03   28.85
   3 -12  -2  609.24   36.72
   3  12  -2  477.53   26.50
   3  12   2  518.99   33.97
   3  12   2  704.32   34.59
   3  12  -2  710.62   37.88
   3  12   2  592.00   37.04
   3  12  -2  596.06   41.85
   3 -12  -2  517.53   29.60
   3 -12   2  618.01   35.52
  -3  12  -2  543.57   33.69
   3  12   3   33.74   11.19
  -3  12   3   67.33   11.17
  -3  12  -3   46.80   11.49
   3 -12   3   55.32    6.23
   3  12   3   41.94   11.65
   3 -12   3   86.98   11.47
   3  12  -3   39.16    8.22
   3 -12  -3   70.41   15.24
   3  12   3   71.65   11.60
   3  12  -3   65.62   12.55
   3 -12  -3   54.18   10.96
   3 -12   3   65.48   13.71
   3  12  -3   59.19   15.38
   3  12   3   55.65   13.08
  -3  12   4 1376.23   41.68
   3  12   4 1190.20   57.54
   3 -12   4 1189.57   30.01
   3 -12   4 1211.94   34.53
   3 -12  -4  997.96   53.57
   3  12   4  893.77   49.91
   3  12   4 1373.49   47.77
   3  12  -4 1394.89   55.68
  -3  12  -4  909.97   45.40
   3  12   4 1207.57   47.93
   3 -12  -4  966.57   40.02
   3  12  -4 1139.06   58.19
   3 -12   4 1060.41   50.59
  -3  12  -5   13.79    7.77
  -3  12   5   45.05    7.76
   3  12   5   -2.68   13.36
   3  12  -5   27.33    6.00
   3 -12  -5   12.83    9.65
  -3 -12  -5   58.43   14.73
   3 -12   5   40.30    7.23
   3  12   5   33.39   10.80
  -3  12   5   48.80    7.84
   3  12   5   37.14    8.46
   3  12  -5   37.98   12.93
   3  12   5   31.36    9.27
   3 -12  -5   34.40    8.30
   3  12   6  279.36   30.24
   3  12  -6  321.80   13.68
   3 -12   6  320.79   16.57
   3 -12  -6  239.71   28.71
  -3 -12  -6  294.44   27.94
  -3  12   6  418.26   15.98
  -3  12   6  403.28   13.65
   3  12   6  393.83   24.71
   3  12   6  328.10   23.95
  -3  12  -6  189.76   22.15
   3  12  -6  346.60   32.31
   3 -12  -6  358.59   20.03
  -3  12  -7   -7.34   13.76
   3  12   7  -20.91   21.08
   3 -12   7    1.45    3.80
   3 -12  -7    2.40   12.59
  -3 -12  -7   16.17   10.36
   3  12   7   20.36    6.63
   3  12  -7   20.66   11.06
   3  12   7    6.18    6.22
  -3  12  -8   30.39    3.81
  -3  12  -8   11.32   10.13
   3 -12  -8   20.51    9.94
  -3 -12  -8   57.66   12.39
  -3 -12  -8   34.37   12.77
   3  12   8   39.54    7.30
   3  12  -8   48.64   14.49
   3  12   8   36.21    7.93
  -3  12  -9    0.42    9.34
  -3 -12  -9    5.97    7.88
   3 -12  -9   -6.43   11.44
  -3 -12  -9    7.14    8.75
   3  12   9    3.13    3.36
   3  12  -9   10.38    8.49
   3  12   9   -3.40    5.50
  -3 -12 -10  889.18   45.86
  -3 -12 -10  684.66   47.19
   3 -12 -10  750.49   50.62
   3  12 -10  776.67   46.13
   3  12  10  636.73   24.85
  -3  12 -10  563.83   41.39
   3 -12 -11   82.92   18.17
  -3 -12 -11   79.06   18.31
  -3 -12 -11   87.16   16.28
  -3  12 -11   59.90   14.77
   3  12  11   74.32    6.18
   3  12  11   62.03    6.51
   3  12 -11   81.22   16.33
   3 -12 -12  339.09   34.26
  -3 -12 -12  347.21   31.80
  -3 -12 -12  297.66   33.55
   3  12 -12  331.50   30.16
  -3  12 -12  239.50   29.15
   3 -12 -13  191.68   26.50
  -3 -12 -13  176.87   26.22
  -3 -12 -13  205.33   26.18
  -3  12 -13  154.66   23.76
   3  12 -13  200.45   24.21
  -3 -12 -14   -5.49    9.94
  -3 -12 -14   -3.54    9.17
   3 -12 -14   -0.84    7.25
  -3  12 -14    4.80    8.30
   3  12  14  -10.29   19.16
   3  12 -14    7.66    9.70
  -3 -12 -15   37.71   12.94
  -3 -12 -15   28.62   11.29
   3 -12 -15   48.80   15.12
  -3  12 -15   26.71   13.36
   3  12  15   13.67   14.36
   3  12 -15   27.16    9.11
  -3 -12 -16  241.20   33.58
   3 -12 -16  297.68   33.53
  -3 -12 -16  310.53   34.50
   3  12 -16  280.80   25.26
   3  12  16  252.57   37.34
  -3  12 -16  259.77   31.79
   3  12 -16  274.36   29.45
  -3 -12 -17    1.57    9.66
   3 -12 -17   -0.47    7.83
   3  12 -17   -7.07    8.99
  -3  12 -17   12.79   12.02
   3  12  17   -9.65   14.63
   3  12 -17    8.57    9.16
  -3 -12 -18  449.35   44.10
  -3  12 -18  373.14   39.18
   3  12  18  379.28   48.20
   3  12 -18  367.19   34.39
  -3  13   0    6.56    8.09
   3  13   0   -5.62   12.04
   3 -13   0   -5.52    4.10
   3  13   0  -11.19    9.14
   3  13   0   -1.69    6.58
   3 -13   0  -11.38    9.75
   3  13   0   -0.47    9.89
  -3  13  -1    1.84    7.40
   3  13  -1    8.97   10.14
  -3  13   1    3.67    6.80
   3 -13   1    6.08    3.44
   3  13   1  -33.81   15.52
   3 -13  -1   -7.96    9.90
   3  13  -1   -8.57    8.45
   3  13   1   -1.92    8.31
   3  13   1    5.55    5.42
   3 -13   1    5.68    7.41
   3  13  -1    5.24    5.54
   3  13  -1   -3.80   10.76
   3 -13  -1   -1.77    8.26
   3  13   1   -1.12    9.27
   3  13  -2    9.08   10.45
   3  13   2  -35.27   15.93
   3 -13   2   13.29    4.36
  -3  13   2    6.62    6.80
  -3  13  -2  -10.38   10.36
   3  13   2   -6.49    8.60
   3  13  -2   -6.95    7.21
   3 -13  -2   -6.11   10.15
   3 -13   2    6.58    3.60
   3  13   2    5.67    4.80
   3  13  -2    9.45    7.29
   3  13  -2   -7.45   11.36
   3 -13   2    1.34    7.32
   3  13   2   -6.96   11.42
   3 -13  -2    2.84    6.56
  -3  13  -3   49.82   11.75
   3  13   3   38.96   12.61
   3 -13   3   64.28    6.32
  -3  13   3   72.67   12.40
   3 -13   3   48.62   10.23
   3  13   3   45.99   12.98
   3 -13  -3   40.86   11.87
   3  13  -3   58.14   10.70
   3  13  -3   79.61   14.38
   3  13   3   77.41   12.92
   3  13  -3   61.40   15.86
   3 -13   3   63.61   14.81
   3 -13  -3   57.40   12.07
   3  13   3   56.55   13.06
  -3  13  -4   13.75    8.06
  -3  13   4   21.89    7.37
   3  13   4    4.93   15.37
   3 -13   4   12.72    5.89
   3  13   4    6.11    7.10
   3 -13  -4   -0.59   10.08
   3  13  -4   28.13    7.01
   3  13   4   28.36    8.83
   3  13  -4   22.12   12.49
   3 -13  -4   17.85    8.01
   3  13   4   13.88    8.00
  -3  13   5   -3.88    6.52
  -3  13  -5   -4.37   10.18
   3  13   5  -16.86   18.52
   3 -13   5   -5.12    5.70
   3 -13  -5  -12.34   12.43
   3  13  -5   12.15    4.50
   3  13   5   -1.76    6.35
  -3  13   5   -1.30    2.83
   3 -13  -5    1.70    5.12
   3  13  -5   -4.30    9.36
   3  13   5    4.98    7.09
   3  13   6   37.40   11.91
  -3  13  -6   26.44    9.07
   3 -13   6   43.79    6.78
   3 -13  -6   41.58   12.21
   3  13  -6   64.36    5.57
  -3 -13  -6   58.91   15.02
  -3  13   6   77.82    7.05
  -3  13   6   70.26    7.49
   3  13   6   60.04   10.67
   3 -13  -6   61.02    8.89
   3  13  -6   60.96   15.44
   3  13   6   49.21   10.72
   3  13   7   -4.08   14.44
  -3  13  -7   -2.40   12.06
   3 -13  -7   11.14    8.90
   3 -13   7   18.86    3.50
  -3 -13  -7   21.61   12.34
   3  13  -7   18.77    2.92
   3  13   7   26.51    7.40
   3  13  -7   14.31    9.67
   3  13   7   14.89    6.69
  -3  13  -8    8.07   10.32
   3  13   8   25.41   14.32
   3  13  -8   33.48    4.52
  -3  13  -8   21.60    3.35
  -3 -13  -8   40.44   10.01
   3 -13  -8   24.57    9.55
  -3 -13  -8   31.90   11.90
   3  13   8   30.16    6.54
   3  13   8   24.34    6.87
   3  13  -8   51.70   13.96
   3  13  -9   21.23    4.66
   3  13   9   -3.10   14.86
  -3  13  -9    2.17   11.87
  -3 -13  -9   28.52   12.30
   3 -13  -9   28.01   12.04
  -3 -13  -9   36.19   10.96
   3  13   9   17.85    4.99
   3  13   9   18.97    5.51
   3  13  -9   31.96   12.42
   3  13 -10   -2.78    4.16
  -3  13 -10   -6.60   11.69
  -3 -13 -10   11.16    9.00
  -3 -13 -10   10.56   11.56
   3 -13 -10    8.44    9.27
   3  13  10    4.50    3.93
   3  13  10    6.00    4.07
   3  13 -10    1.78    7.76
  -3 -13 -11   15.47    9.97
  -3 -13 -11   12.62   13.21
   3 -13 -11    6.02    8.65
  -3  13 -11   -1.44    9.58
   3  13 -11    3.49    3.85
   3  13 -11   31.83   13.13
  -3 -13 -12   58.02   16.72
  -3 -13 -12   67.71   15.16
   3 -13 -12   60.71   16.04
  -3  13 -12   23.30   10.01
   3  13  12   23.39   13.64
   3  13 -12   52.00    8.70
   3  13 -12   58.74   14.85
  -3 -13 -13    3.57    8.86
  -3 -13 -13   11.37    9.04
   3 -13 -13   16.36   11.22
   3  13  13   -9.10   17.32
   3  13 -13   -1.46    6.29
  -3  13 -13  -11.46   12.71
   3  13 -13    7.42    8.86
   3  13 -14   49.66    9.52
  -3 -13 -14   50.43   13.79
  -3 -13 -14   55.16   16.39
   3 -13 -14   65.04   17.72
  -3  13 -14   36.75   13.13
   3  13  14   37.21   13.16
   3  13 -14   49.41   14.08
  -3 -13 -15   65.89   16.51
  -3 -13 -15   65.93   17.67
   3 -13 -15   79.02   17.98
   3  13  15   36.30   14.99
  -3  13 -15   67.50   17.93
   3  13 -15   75.96   16.26
   3 -13 -16   14.02   10.62
  -3 -13 -16   10.43   10.31
  -3 -13 -16   15.65   11.07
  -3  13 -16    9.10   11.51
   3  13  16   -7.37   14.05
   3  13 -16    7.64    8.27
  -3 -13 -17   49.34   16.95
  -3  13 -17   67.45   19.21
   3  13  17   46.21   17.54
   3  13 -17   54.88   15.08
  -3 -13 -18   10.96   11.90
  -3  14   0    7.47    8.41
   3  14   0   -1.02   11.42
   3  14   0    3.19    5.84
   3 -14   0   -1.68    6.63
   3  14   0   -5.75    7.30
   3  14   0    2.15    9.73
   3 -14   0   -5.96    8.79
   3  14  -1  300.45   27.44
   3  14   1  263.29   25.41
   3  14  -1  280.82   23.57
   3  14   1  258.64   25.26
   3 -14  -1  206.96   23.14
   3  14  -1  318.81   26.59
   3  14   1  314.17   25.56
  -3  14   1  289.41   24.00
  -3  14  -1  294.32   25.01
   3 -14  -1  217.57   24.27
   3 -14   1  219.57   25.85
   3  14   1  248.81   25.81
   3  14  -1  275.74   27.93
   3  14  -2   90.86   17.57
  -3  14   2   65.57   11.95
  -3  14  -2   62.40   14.38
   3  14   2   64.52    5.70
   3 -14   2   50.86    7.43
   3  14   2   43.78   11.97
   3  14   2   66.89   14.28
   3 -14  -2   67.53   16.23
   3  14  -2   55.77   10.52
   3  14   2   56.50   11.27
   3 -14   2   55.52   15.46
   3  14   2   65.44   14.39
   3  14  -2   93.42   21.27
   3 -14  -2   58.13   13.40
  -3  14   3 1572.20   51.27
   3  14   3 1536.86   33.46
   3 -14   3 1453.21   26.04
   3  14   3 1469.18   64.65
   3  14  -3 1696.76   60.28
   3  14  -3 1567.63   44.29
   3  14   3 1379.01   61.97
   3 -14   3 1253.59   46.05
   3 -14  -3 1174.05   58.32
   3  14   3 1578.61   56.04
   3 -14  -3 1252.65   50.18
   3  14   3 1356.66   54.49
  -3  14  -3 1446.69   57.89
   3  14  -3 1487.82   63.55
  -3  14   4  284.94   21.84
   3  14  -4  368.87   30.80
   3  14   4  250.83   27.88
   3  14  -4  286.31   16.37
   3 -14   4  226.69   18.08
   3 -14  -4  279.56   31.49
   3  14   4  288.43   24.25
  -3  14   4  327.19   19.93
   3 -14  -4  257.28   21.78
   3  14   4  258.81   23.86
   3  14  -4  288.70   29.42
  -3  14  -4  238.75   25.78
   3  14   5 1105.57   59.10
  -3  14   5 1184.64   40.92
   3  14  -5 1013.31   25.38
   3 -14  -5  975.09   54.74
   3 -14   5  962.17   32.17
   3  14   5 1116.02   46.31
   3 -14  -5 1024.22   37.94
  -3  14  -5 1011.98   51.56
  -3  14   5 1138.46   31.82
   3  14   5  904.49   42.35
   3  14  -5 1097.67   54.34
   3  14   6  108.57   18.86
   3 -14   6  137.85   10.11
   3 -14  -6  129.17   21.33
  -3  14   6  156.12   11.78
  -3  14   6  152.42   10.34
   3  14   6  144.86   16.69
  -3  14  -6  114.60   18.49
   3  14   6  127.52   15.44
   3  14  -6  152.49   20.95
   3  14   7   26.72   10.98
  -3  14  -7   24.95    7.63
   3 -14   7   32.85    3.76
   3 -14  -7   48.49   13.52
  -3 -14  -7   40.66   12.54
  -3  14   7   19.05    3.20
  -3  14   7   44.48    3.99
   3  14   7   47.94    9.35
   3  14   7   40.35    8.51
   3  14  -7   61.82   15.08
   3  14   8   -2.28   12.84
  -3  14  -8   -6.85    4.87
  -3  14  -8  -18.63   14.01
   3  14  -8    5.67    2.33
  -3 -14  -8    3.98    6.72
   3 -14  -8    1.07    7.51
  -3 -14  -8    0.84    7.49
   3  14   8   -0.33    4.45
   3  14   8   -1.45    4.62
   3  14  -8    6.14    9.44
   3  14  -9  475.90   17.09
   3  14   9  426.71   42.13
   3 -14  -9  464.29   38.37
  -3 -14  -9  507.88   31.65
  -3 -14  -9  464.55   39.14
   3  14   9  466.37   23.82
   3  14  -9  481.00   35.84
  -3  14  -9  384.27   35.23
   3  14   9  448.43   20.81
  -3 -14 -10   38.02   13.74
   3 -14 -10   52.99   15.26
  -3 -14 -10   49.62   12.60
  -3  14 -10   20.23    9.80
   3  14  10   24.79   12.44
   3  14 -10   43.35    6.58
   3  14 -10   47.64   13.76
   3  14  10   40.53    6.09
  -3 -14 -11  914.32   46.85
   3 -14 -11  827.34   51.04
  -3 -14 -11  889.71   56.47
   3  14  11  853.40   61.12
   3  14 -11  909.76   30.35
   3  14 -11  875.49   48.56
  -3  14 -11  726.49   49.99
  -3 -14 -12   31.72   12.27
  -3 -14 -12   40.68   15.70
   3 -14 -12   27.45   12.67
  -3  14 -12    8.70    8.27
   3  14  12    0.07   17.10
   3  14 -12   37.45   13.33
  -3 -14 -13  144.65   21.29
   3 -14 -13  151.88   23.53
  -3 -14 -13  129.71   23.29
  -3  14 -13  115.29   21.26
   3  14  13  112.18   24.88
   3  14 -13  134.21   20.61
  -3 -14 -14   16.72   10.24
  -3 -14 -14   19.85   11.67
   3 -14 -14   30.01   11.85
   3  14  14    1.07   16.11
  -3  14 -14   26.07   11.85
   3  14 -14   21.75   10.22
  -3 -14 -15   76.17   19.30
  -3 -14 -15   94.17   18.84
   3 -14 -15   90.23   18.48
   3  14  15   63.52   17.87
  -3  14 -15   83.03   20.14
   3  14 -15   91.53   18.66
  -3 -14 -16   25.16   11.75
   3  14  16   26.63   13.45
  -3  14 -16   25.30   13.67
   3  14 -16   28.73   11.97
  -3 -14 -17  514.84   44.02
  -3 -14 -18   92.01   21.00
  -3  15   0    6.72    7.74
   3  15   0    1.15    9.58
   3 -15   0   -0.52    6.12
   3  15   0    5.85    6.38
   3  15   0   -3.33    5.66
   3  15   0    0.80    7.59
   3 -15   0   -2.04    8.09
  -3  15  -1   76.60   13.99
   3  15  -1   65.35   14.82
   3  15   1   67.87   15.22
   3 -15   1   74.40    6.01
   3 -15  -1   64.99   12.98
   3 -15   1   64.35   11.73
   3  15  -1   88.43   13.04
   3  15   1   82.19   14.62
   3  15   1   80.69   13.45
   3  15   1   58.78   13.21
   3  15  -1   81.44   15.78
  -3  15   1   87.23   14.20
   3 -15  -1   55.98   13.34
  -3  15   2    6.99    7.06
   3  15   2  -10.63   12.03
  -3  15  -2    0.32    6.34
   3  15  -2   11.03   11.19
   3 -15  -2    4.70    7.20
   3  15  -2   11.75    6.05
   3  15   2   11.80    8.17
   3  15   2    0.22    4.26
   3  15  -2   16.63   11.68
   3 -15  -2    3.40    5.97
   3  15   2   -2.22    6.33
  -3  15   3  315.79   24.10
   3  15   3  273.06   27.61
   3  15   3  328.25   14.03
   3  15  -3  362.62   29.73
   3  15  -3  308.47   18.70
   3 -15  -3  263.72   26.83
   3  15   3  306.58   25.93
  -3  15  -3  280.99   27.16
   3 -15  -3  266.06   23.76
   3  15   3  268.06   24.39
   3  15  -3  299.48   27.75
   3  15  -4   55.54   16.90
  -3  15   4   24.70    8.48
  -3  15  -4   13.12    7.18
   3  15   4   -7.96   12.33
   3  15   4   26.56    5.34
   3 -15   4   10.61    2.25
   3 -15  -4   34.50   11.68
   3  15  -4   26.06    5.58
   3 -15   4   24.29    6.49
   3  15   4   28.40    9.01
   3  15   4   33.18   10.69
  -3  15   4   25.37    6.07
   3  15  -4   27.45   11.09
   3 -15  -4   18.45    7.39
   3  15   5  239.95   16.12
  -3  15   5  275.13   20.34
   3  15   5  218.71   27.22
   3 -15   5  240.04   14.76
   3 -15  -5  211.79   24.91
   3  15   5  264.98   23.41
   3  15  -5  269.40   26.97
   3 -15  -5  217.75   17.95
  -3  15  -5  221.79   25.41
   3  15   5  241.30   20.99
  -3  15   5  247.68   15.97
   3  15   6   32.06    6.52
  -3  15  -6   31.07    9.70
   3  15   6   39.78   13.56
   3 -15   6   42.48    5.16
   3 -15  -6   53.55   14.20
  -3  15   6   52.96    7.96
  -3  15   6   55.16    6.98
   3  15   6   41.60    9.25
   3  15   6   47.25    9.68
   3  15  -6   51.64   13.46
   3  15   7   -9.10    7.49
  -3  15  -7  -11.81   12.77
   3  15   7  -11.31   15.52
   3 -15   7    3.26    1.82
   3 -15  -7    1.07    7.37
  -3  15   7    0.32    2.08
   3  15   7    1.04    4.55
   3  15   7    4.67    5.22
   3  15  -7   16.85   10.13
  -3 -15  -8   17.11   10.87
   3 -15  -8   13.29    9.41
   3  15   8  -10.32   13.26
   3  15   8   -7.35    7.22
  -3  15  -8   -1.99    4.68
  -3  15  -8   -7.16   12.04
   3  15   8    7.71    4.69
   3  15  -8    9.54    9.50
   3 -15  -9  219.42   26.87
  -3 -15  -9  223.83   21.94
  -3 -15  -9  177.28   26.98
   3  15   9  173.93   26.19
   3  15   9  192.95   13.02
   3  15  -9  203.78   24.97
  -3  15  -9  192.43   25.74
  -3 -15 -10   16.38   10.54
  -3 -15 -10    6.31    7.76
   3 -15 -10    9.80    9.43
   3  15  10   -5.94   15.83
  -3  15 -10   -5.06   11.93
   3  15 -10   10.58    8.52
  -3 -15 -11  305.61   33.54
  -3 -15 -11  312.72   27.18
   3 -15 -11  315.04   32.33
   3  15  11  258.79   34.33
   3  15 -11  330.35   30.88
  -3  15 -11  263.28   30.76
  -3 -15 -12   33.50   11.28
  -3 -15 -12   26.78   13.33
   3 -15 -12   35.25   13.77
   3  15  12   10.33   16.30
  -3  15 -12   12.71    9.39
   3  15 -12   26.19   11.40
  -3 -15 -13   54.56   13.88
  -3 -15 -13   51.36   16.12
   3 -15 -13   60.23   15.66
   3  15  13   35.79   14.86
  -3  15 -13   27.54   11.40
   3  15 -13   57.42   14.42
  -3 -15 -14   67.56   15.69
  -3 -15 -14   62.95   17.12
   3 -15 -14   57.57   14.67
  -3  15 -14   63.32   16.76
   3  15  14   54.33   18.13
   3  15 -14   59.54   15.91
  -3 -15 -15   23.92   11.80
   3  15  15   15.00   15.01
   3  15 -15   37.14   13.35
  -3 -15 -16   10.08   10.73
  -3 -15 -17  131.92   22.76
  -3 -15 -18   31.93   13.84
   3 -16   0   12.20    6.78
   3  16   0    8.31    5.57
  -3  16   0    6.79    8.06
   3  16   0    3.21    9.27
   3  16   0    0.99    6.69
   3 -16   1   57.34   10.85
   3  16   1   55.18   11.54
   3 -16  -1   38.74   10.28
   3  16  -1   42.28    8.98
  -3  16   1   48.68   11.19
  -3  16  -1   45.07   11.65
   3  16  -1   42.20   13.45
   3  16   1   19.08    9.59
   3  16   1   34.68   10.66
   3  16  -1   44.87   12.13
   3 -16  -1   34.94   10.93
   3  16  -2  101.48   18.81
   3  16   2   55.91   13.52
  -3  16   2   84.19   13.96
   3 -16  -2   98.91   15.78
   3  16  -2   84.69   10.98
   3  16   2  102.98   15.94
   3  16   2   85.60   14.77
  -3  16  -2   91.19   15.66
   3 -16  -2   84.67   14.84
   3  16   2   90.78   14.77
   3  16  -2  100.70   17.40
   3  16   3  132.05   20.12
  -3  16   3  169.40   18.50
   3  16  -3  198.82   24.61
   3 -16  -3  185.75   21.33
   3  16  -3  173.31   13.87
   3  16   3  181.56   20.87
  -3  16  -3  160.43   20.56
  -3  16   3  210.69   19.20
   3 -16  -3  153.11   18.29
   3  16   3  170.09   19.13
   3  16  -3  163.11   20.74
   3  16  -4  132.11   22.45
  -3  16  -4   66.82   14.32
   3  16   4   50.15   13.86
  -3  16   4   86.04   13.13
   3  16  -4  101.64    9.97
   3 -16   4   80.04    9.60
   3 -16  -4   87.16   16.09
   3  16   4   83.86   14.54
   3  16  -4   90.43   16.36
   3 -16  -4   70.84   12.05
  -3  16   4   86.52   11.40
   3  16   4   85.52   13.60
   3  16   5  146.73   22.71
  -3  16   5  206.37   18.75
   3 -16  -5  193.40   23.01
   3 -16   5  204.73   13.35
   3  16   5  212.66   21.72
   3  16  -5  192.15   23.00
  -3  16  -5  206.86   23.94
   3  16   5  207.23   18.56
   3  16   6  -16.76   15.28
  -3  16  -6   -3.91    9.87
   3 -16  -6   16.83    9.81
   3 -16   6    6.31    3.11
  -3  16   6    7.49    4.33
   3  16   6    1.33    4.65
   3  16   6   10.91    6.20
   3  16  -6   18.42    9.55
   3 -16  -7  104.71   18.05
   3  16   7   70.82   17.02
  -3  16  -7  102.57   11.51
  -3  16  -7   98.11   17.90
   3  16   7   91.59   11.47
   3  16  -7  104.77   17.32
   3 -16  -8   16.94   10.50
  -3  16  -8   -6.20   11.07
   3  16   8   -7.02   14.97
   3  16   8   11.66    5.06
   3  16  -8   19.04    9.57
   3 -16  -9    2.63    8.38
  -3  16  -9   -8.45   12.06
   3  16   9   -5.72   14.27
   3  16  -9    6.04    8.92
  -3 -16 -10   42.78   10.87
   3 -16 -10   56.51   15.26
  -3  16 -10   22.95    8.60
   3  16  10   27.70   11.88
   3  16 -10   62.88   15.34
  -3 -16 -11   78.29   14.26
  -3 -16 -11   67.24   17.10
   3 -16 -11   76.39   16.73
  -3  16 -11   69.87   16.83
   3  16  11   58.30   17.59
   3  16 -11   70.65   16.54
   3 -16 -12   -6.06    7.52
  -3 -16 -12    4.74    7.48
   3  16  12  -13.33   14.55
  -3  16 -12   -9.80   10.78
   3  16 -12    0.66    7.13
   3 -16 -13   77.14   16.72
  -3 -16 -13   83.23   16.62
  -3  16 -13   89.19   21.05
   3  16  13   55.24   18.01
   3  16 -13   76.48   17.35
  -3 -16 -14   94.99   17.72
   3 -16 -14   71.76   17.07
  -3 -16 -15   21.07   10.84
  -3 -16 -16  124.05   21.68
   3  17   0    0.77    4.10
   3 -17   0    7.01    5.93
   3  17   0    2.59   10.43
  -3  17   0    3.16    6.76
   3  17   0    9.00    7.22
   3 -17   1   75.25   12.83
   3  17  -1   29.81    8.08
   3  17   1   12.01    6.12
   3 -17  -1   18.30    7.75
  -3  17   1    5.11    7.03
   3  17  -1   50.88   17.26
  -3  17  -1   34.63   12.16
   3  17   1    9.70   11.51
   3  17   1   15.61    8.48
   3  17  -1   51.37   14.21
   3 -17  -2  439.42   29.92
   3 -17   2  455.57   25.20
  -3  17   2  472.03   31.01
   3  17   2  395.15   35.44
   3  17  -2  466.04   36.73
   3  17  -2  431.50   32.01
  -3  17   2  569.09   36.39
   3 -17  -2  406.83   31.20
   3  17   2  452.74   29.81
  -3  17  -2  448.88   33.83
   3  17  -3   80.39   19.59
  -3  17   3   57.53   12.53
   3  17   3   43.17   14.31
   3  17   3   84.73   14.56
   3  17  -3   68.50   16.05
  -3  17  -3   80.99   16.52
   3 -17  -3   65.48   13.73
   3 -17  -4  647.52   38.85
   3  17  -4  723.65   45.50
   3  17   4  594.02   44.89
  -3  17   4  672.58   35.70
   3  17   4  583.55   31.27
   3  17  -4  642.29   39.78
  -3  17  -4  663.86   42.42
  -3  17   5   18.04    7.54
  -3  17  -5    3.55    7.69
   3  17   5   12.35   10.62
   3  17   5   35.65    9.61
   3  17  -5   27.45   11.01
   3 -17  -6  175.18   22.55
   3  17   6  146.49   23.20
   3  17  -6  180.97   22.92
   3  17   6  169.09   15.75
  -3  17  -6  156.53   22.02
   3 -17  -7   18.29    9.13
  -3  17  -7   -3.90   10.87
   3  17   7  -17.81   14.27
   3  17   7    8.63    5.81
   3  17  -7   13.41   10.37
   3 -17  -8   55.42   14.69
  -3  17  -8   40.01   12.75
   3  17   8   33.86   11.09
   3  17  -8   55.22   14.60
   3 -17  -9   25.36   10.83
  -3  17  -9    8.40    8.39
   3  17   9    1.55   13.51
   3  17  -9   27.14   12.29
   3 -17 -10  389.96   34.99
   3  17  10  339.29   38.52
   3  17 -10  385.49   33.98
  -3  17 -10  389.95   37.58
   3 -17 -11   39.20   12.91
  -3  17 -11   37.95   13.19
   3  17  11   25.68   14.40
   3  17 -11   24.36   10.49
   3 -17 -12  221.53   27.43
   3  17  12  212.85   32.89
  -3  17 -12  235.21   31.47
   3  17 -12  237.94   28.24
   3 -17 -13   17.74   10.95
   3 -18   0   -5.83    5.76
   3  18   0  -10.93   12.09
  -3  18   0    4.50    7.04
   3  18   0    3.66    6.13
   3 -18   1   12.83    6.35
   3 -18  -1    1.91    4.72
   3  18   1   -5.25   11.79
  -3  18   1   -1.48    6.29
  -3  18  -1   17.73    9.75
   3  18  -1   11.02   12.05
   3  18   1    3.60    7.08
   3  18  -1   15.82    8.50
   3 -18  -2  122.98   16.40
   3 -18   2  122.97   13.47
  -3  18   2  133.56   17.97
   3  18  -2  149.05   23.13
   3  18   2  105.94   19.59
   3  18  -2  134.81   18.83
   3  18   2  134.16   16.78
  -3  18  -2  125.50   19.06
   3 -18  -3   46.92   11.05
  -3  18  -3   47.56   13.31
  -3  18   3   26.50    9.34
   3  18  -3   41.42   16.37
   3  18   3   10.94    8.94
   3  18   3   28.92    9.43
   3  18  -3   35.76   11.91
   3 -18  -4  189.45   21.68
  -3  18   4  208.69   20.31
   3  18  -4  268.26   30.31
   3  18   4  165.49   24.80
  -3  18  -4  220.19   25.00
   3  18   4  210.89   19.22
   3  18  -4  212.60   23.92
   3 -18  -5   50.41   13.18
  -3  18  -5   41.19   12.74
  -3  18   5   30.74    8.15
   3  18   5   22.93   12.26
   3  18   5   48.28    9.96
   3  18  -5   41.30   12.71
   3 -18  -6   34.33   11.21
   3  18   6   13.53    9.38
  -3  18  -6   25.05   10.75
   3  18  -6   44.55   13.88
   3  18   6   29.56    7.80
   3 -18  -7   -1.59    6.09
  -3  18  -7    9.22    9.68
   3  18  -7   16.08   10.72
   3 -18  -8   49.49   13.57
  -3  18  -8   52.64   13.91
   3  18   8   32.37   13.24
   3  18  -8   51.89   13.58
   3 -18  -9    1.63    7.57
  -3  18  -9    0.91    8.59
   3  18   9  -17.63   16.82
   3  18  -9    2.80    7.48
   3 -18 -10  160.31   22.81
   3  18  10  142.57   26.14
  -3  18 -10  177.04   26.03
   3  18 -10  167.08   23.24
   3 -18 -11   66.16   15.71
  -3  18 -11   87.28   19.75
   3  18  11   39.33   14.34
   3  18 -11   64.40   15.46
   3 -18 -12   87.86   18.50
   3 -19   0    1.25    4.59
  -3  19   0    0.75    6.86
   3  19   0   -5.33   12.02
   3  19   0   10.75    8.05
   3 -19  -1   10.87    5.06
   3 -19   1   23.38    7.03
  -3  19   1    9.30    7.20
  -3  19  -1   27.25   10.78
   3  19  -1   26.89   11.69
   3  19   1    0.67   11.83
   3  19   1   26.57    9.87
   3  19  -1   24.54    9.38
   3 -19  -2   46.40   10.72
  -3  19  -2   61.79   14.88
   3  19  -2   72.79   18.91
  -3  19   2   48.82   11.79
   3  19   2   21.44   11.02
   3  19  -2   68.33   14.66
   3  19   2   55.29   11.77
   3 -19  -3   71.94   13.33
  -3  19   3   71.44   13.53
   3  19   3   39.94   14.30
   3  19  -3  107.84   22.25
   3  19  -3   90.92   16.72
   3  19   3   71.28   12.55
  -3  19  -3   80.64   16.76
   3 -19  -4   80.25   14.17
  -3  19   4   90.16   14.70
   3  19  -4  135.27   24.28
   3  19   4   61.80   16.03
   3  19  -4   95.13   17.15
   3  19   4   83.86   12.69
  -3  19  -4   95.90   17.61
   3 -19  -5   58.72   12.97
   3  19   5   37.61   13.65
  -3  19  -5   57.95   14.71
   3  19   5   60.02   10.78
   3  19  -5   54.58   13.99
   3 -19  -6   32.04    9.65
  -3  19  -6   51.78   14.31
   3  19   6   23.86   10.49
   3  19  -6   47.80   13.51
   3 -19  -7   -3.40    8.67
  -3  19  -7   11.48    9.55
   3  19   7   -9.00   13.37
   3  19  -7   -3.42    8.09
   3 -19  -8   -9.69    9.37
  -3  19  -8    2.32    8.22
   3  19   8  -24.33   17.66
   3  19  -8    1.69    6.81
   3 -19  -9   24.06    9.50
  -3  19  -9   38.16   13.92
   3  19   9   14.96   13.65
   3  19  -9   24.43   11.06
   3 -19 -10   10.06    7.98
   3 -20   0   42.99    9.44
   3  20   0   26.19   12.16
  -3  20   0   15.75    9.27
   3  20   0   14.05    8.40
   3 -20  -1  150.53   17.44
   3  20   1  140.84   24.16
   3  20  -1  156.68   24.53
  -3  20   1  165.45   20.74
   3  20  -1  153.37   19.93
   3  20   1  145.02   17.92
  -3  20  -1  149.41   20.88
   3 -20  -2   68.97   13.00
  -3  20   2   39.45   11.05
   3  20  -2  180.78   27.76
   3  20   2   27.31   13.38
  -3  20  -2  120.74   19.76
   3  20   2   48.52   11.05
   3  20  -2  124.82   19.01
   3 -20  -3  822.64   42.51
   3  20   3  720.75   51.31
   3  20  -3  896.03   54.76
   3  20  -3  803.22   45.44
   3  20   3  748.08   37.44
  -3  20  -3  770.00   46.70
   3 -20  -4  199.53   23.06
   3  20   4  100.87   21.27
   3  20  -4   85.65   17.37
   3  20   4  171.51   17.63
  -3  20  -4  105.14   19.44
   3 -20  -5  490.47   35.69
   3  20   5  423.62   40.78
   3  20  -5  509.58   37.74
  -3  20  -5  520.56   40.32
   3 -20  -6   54.94   13.77
  -3  20  -6   35.23   12.29
[truncated: 2,807,567 more chars]
